# Supplementary material for: A Causal Web between Chronotype and Metabolic Health Traits
Source: Genes (Basel). 2021 Jul 1;12(7):1029. doi: 10.3390/genes12071029 (PMC8303793; doi:10.3390/genes12071029)
Supplement: Supplementary file 1 [file genes-12-01029-s001.zip]

Archive with 6 entries (5 files):
- Supplementary/
- Supplementary/FiguresS1-S7.pdf
- Supplementary/TableS1EpigraphDBIVWresults.xlsx
- Supplementary/TableS2StudyCharacteristics.xlsx
- Supplementary/TableS3MRAnalysisResults.xlsx
- Supplementary/TableS4ConfounderGraph.xlsx
