# Supplementary material for: A Causal Web between Chronotype and Metabolic Health Traits
Source: Genes (Basel). 2021 Jul 1;12(7):1029. doi: 10.3390/genes12071029 (PMC8303793; doi:10.3390/genes12071029)
Supplement: Supplementary file 1 [file genes-12-01029-s001.zip › Supplementary/TableS1EpigraphDBIVWresults.xlsx]

## Sheet: AppendixTable3EpigraphDBIVWresu
id.exposure	id.outcome	outcome	exposure	method	nsnp	b	se	pval	study	FDR
ebi-a-GCST003837	ieu-a-26	Type 2 diabetes	Chronotype	Inverse variance weighted	7	0.848483	0.279901	0.000434459	Type 2 diabetes|ieu-a-26	0.013
ebi-a-GCST003837	met-c-855	Omega-3 fatty acids	Chronotype	Inverse variance weighted	9	0.628121	0.175	3.16069e-05	Omega-3 fatty acids|met-c-855	0.00372
ebi-a-GCST003837	met-c-936	Total fatty acids	Chronotype	Inverse variance weighted	9	0.621963	0.175126	8.30089e-05	Total fatty acids|met-c-936	0.00372
ebi-a-GCST003837	met-c-934	Serum total triglycerides	Chronotype	Inverse variance weighted	9	0.362759	0.139711	0.000418147	Serum total triglycerides|met-c-934	0.0301
ebi-a-GCST003837	ebi-a-GCST005047	Type 2 diabetes	Chronotype	Inverse variance weighted	7	0.315779	0.181879	0.00252778	Type 2 diabetes|ebi-a-GCST005047	0.176
ebi-a-GCST003837	ieu-a-23	Type 2 diabetes	Chronotype	Inverse variance weighted	7	0.274803	0.204589	0.0792083	Type 2 diabetes|ieu-a-23	0.337
ukb-a-11	ebi-a-GCST005074	Testosterone levels	Morning/evening person (chronotype)	Inverse variance weighted	52	0.217568	0.0798743	0.000451988	Testosterone levels|ebi-a-GCST005074	0.0229
ukb-a-11	ieu-a-808	Bipolar disorder	Morning/evening person (chronotype)	Inverse variance weighted	14	0.188128	0.0537517	6.53483e-05	Bipolar disorder|ieu-a-808	0.00372
ebi-a-GCST003837	ukb-d-20535	Waking too early	Chronotype	Inverse variance weighted	9	0.111007	0.0538554	0.00928334	Waking too early|ukb-d-20535	0.0967
ukb-a-11	ukb-b-5174	Average weekly beer plus cider intake	Morning/evening person (chronotype)	Inverse variance weighted	82	0.0794371	0.0240917	7.62648e-05	Average weekly beer plus cider intake|ukb-b-5174	0.00625
ukb-a-11	ieu-a-302	Triglycerides	Morning/evening person (chronotype)	Inverse variance weighted	58	0.0632241	0.0553698	0.0535153	Triglycerides|ieu-a-302	0.406
ukb-a-11	ukb-b-929	Frequency of tiredness / lethargy in last 2 weeks	Morning/evening person (chronotype)	Inverse variance weighted	82	0.0609076	0.0210297	0.000776401	Frequency of tiredness / lethargy in last 2 weeks|ukb-b-929	0.0154
ukb-a-11	ebi-a-GCST002216	Triglycerides	Morning/evening person (chronotype)	Inverse variance weighted	55	0.0528832	0.0580213	0.0620616	Triglycerides|ebi-a-GCST002216	0.483
ukb-a-11	met-c-934	Serum total triglycerides	Morning/evening person (chronotype)	Inverse variance weighted	82	0.010026	0.078093	0.0978445	Serum total triglycerides|met-c-934	0.925
ukb-a-11	ukb-b-14315	Treatment/medication code: nicorandil	Morning/evening person (chronotype)	Inverse variance weighted	46	0.000122086	0.00130426	0.0254223	Treatment/medication code: nicorandil|ukb-b-14315	0.925
ebi-a-GCST003837	ukb-b-14315	Treatment/medication code: nicorandil	Chronotype	Inverse variance weighted	4	-0.00748718	0.00259032	0.000846946	Treatment/medication code: nicorandil|ukb-b-14315	0.0154
ukb-a-11	met-a-450	Bilirubin (Z,Z)	Morning/evening person (chronotype)	Inverse variance weighted	62	-0.0119462	0.050955	0.0146393	Bilirubin (Z,Z)|met-a-450	0.869
ukb-a-11	ebi-a-GCST003766	Subjective well-being	Morning/evening person (chronotype)	Inverse variance weighted	53	-0.0157347	0.0396594	0.0915553	Subjective well-being|ebi-a-GCST003766	0.79
ebi-a-GCST003837	ebi-a-GCST003766	Subjective well-being	Chronotype	Inverse variance weighted	5	-0.0223705	0.0778663	0.073887	Subjective well-being|ebi-a-GCST003766	0.854
ebi-a-GCST003837	ukb-b-5174	Average weekly beer plus cider intake	Chronotype	Inverse variance weighted	9	-0.0499722	0.0385377	0.094732	Average weekly beer plus cider intake|ukb-b-5174	0.346
ebi-a-GCST003837	ebi-a-GCST002216	Triglycerides	Chronotype	Inverse variance weighted	7	-0.0732289	0.075376	0.031292	Triglycerides|ebi-a-GCST002216	0.463
ebi-a-GCST003837	ieu-a-302	Triglycerides	Chronotype	Inverse variance weighted	7	-0.0732289	0.075376	0.031292	Triglycerides|ieu-a-302	0.463
ebi-a-GCST003837	ukb-b-929	Frequency of tiredness / lethargy in last 2 weeks	Chronotype	Inverse variance weighted	9	-0.0757341	0.0652757	0.0459596	Frequency of tiredness / lethargy in last 2 weeks|ukb-b-929	0.406
ebi-a-GCST003837	met-a-450	Bilirubin (Z,Z)	Chronotype	Inverse variance weighted	7	-0.0808074	0.104532	0.0394996	Bilirubin (Z,Z)|met-a-450	0.541
ukb-a-11	ebi-a-GCST005047	Type 2 diabetes	Morning/evening person (chronotype)	Inverse variance weighted	55	-0.109692	0.165275	0.00688466	Type 2 diabetes|ebi-a-GCST005047	0.601
ebi-a-GCST003837	ebi-a-GCST005074	Testosterone levels	Chronotype	Inverse variance weighted	6	-0.130385	0.134676	0.0329743	Testosterone levels|ebi-a-GCST005074	0.463
ukb-a-11	ukb-d-20535	Waking too early	Morning/evening person (chronotype)	Inverse variance weighted	82	-0.138671	0.0214295	7.34031e-12	Waking too early|ukb-d-20535	3.11e-09
ukb-a-11	ieu-a-23	Type 2 diabetes	Morning/evening person (chronotype)	Inverse variance weighted	55	-0.140931	0.170244	0.00777169	Type 2 diabetes|ieu-a-23	0.522
ukb-a-11	met-c-855	Omega-3 fatty acids	Morning/evening person (chronotype)	Inverse variance weighted	82	-0.19134	0.0821254	0.00981382	Omega-3 fatty acids|met-c-855	0.0576
ukb-a-11	met-c-936	Total fatty acids	Morning/evening person (chronotype)	Inverse variance weighted	82	-0.2072	0.0903841	0.00188027	Total fatty acids|met-c-936	0.0583
ukb-a-11	ieu-a-26	Type 2 diabetes	Morning/evening person (chronotype)	Inverse variance weighted	55	-0.366151	0.219382	0.0051154	Type 2 diabetes|ieu-a-26	0.19
ebi-a-GCST003837	ieu-a-808	Bipolar disorder	Chronotype	Inverse variance weighted	5	-0.455317	0.236618	0.00432067	Bipolar disorder|ieu-a-808	0.124
