# Supplementary material for: A Causal Web between Chronotype and Metabolic Health Traits
Source: Genes (Basel). 2021 Jul 1;12(7):1029. doi: 10.3390/genes12071029 (PMC8303793; doi:10.3390/genes12071029)
Supplement: Supplementary file 1 [file genes-12-01029-s001.zip › Supplementary/TableS2StudyCharacteristics.xlsx]

## Sheet: AppendixTable1_StudyCharacteris
id.outcome	id.exposure	SNP	effect_allele.exposure	other_allele.exposure	effect_allele.outcome	other_allele.outcome	beta.exposure	beta.outcome	eaf.exposure	eaf.outcome	remove	palindromic	ambiguous	chr	pos	se.outcome	samplesize.outcome	pval.outcome	outcome	originalname.outcome	outcome.deprecated	mr_keep.outcome	data_source.outcome	proxy.outcome	target_snp.outcome	proxy_snp.outcome	target_a1.outcome	target_a2.outcome	proxy_a1.outcome	proxy_a2.outcome	samplesize.exposure	chr.exposure	se.exposure	pos.exposure	pval.exposure	exposure	mr_keep.exposure	pval_origin.exposure	data_source.exposure	action	mr_keep	sample_size.exposure	units.exposure	sample_size.x	sample_size.outcome	ncase.outcome	ncontrol.outcome	units.outcome	sample_size.y
ebi-a-GCST005074	ukb-a-11	rs80271258	T	C	T	C	0.0416911	0	0.0877182	NA	FALSE	FALSE	FALSE	2	239311505	0.02	4259	0.015861	Testosterone levels || id:ebi-a-GCST005074	Testosterone levels	Testosterone levels || ||	TRUE	igd	NA	NA	NA	NA	NA	NA	NA	301143	2	0.00422947	239311505	4.254e-24	Morning/evening person (chronotype) || id:ukb-a-11	TRUE	reported	igd	2	TRUE	301143	SD	301143	4259	NA	NA	NA	4259
ebi-a-GCST005074	ukb-a-11	rs67988891	G	C	G	C	-0.0179504	0	0.319237	NA	FALSE	TRUE	TRUE	5	152204741	0.01	4259	0.099407	Testosterone levels || id:ebi-a-GCST005074	Testosterone levels	Testosterone levels || ||	TRUE	igd	NA	NA	NA	NA	NA	NA	NA	301143	5	0.00256678	152204741	6.8906e-13	Morning/evening person (chronotype) || id:ukb-a-11	TRUE	reported	igd	2	FALSE	301143	SD	301143	4259	NA	NA	NA	4259
ebi-a-GCST005074	ukb-a-11	rs2239626	C	T	C	T	-0.0162523	0	0.303496	NA	FALSE	FALSE	FALSE	3	185998884	0.01	4259	0.029561	Testosterone levels || id:ebi-a-GCST005074	Testosterone levels	Testosterone levels || ||	TRUE	igd	NA	NA	NA	NA	NA	NA	NA	301143	3	0.00260617	185998884	4.9262e-11	Morning/evening person (chronotype) || id:ukb-a-11	TRUE	reported	igd	2	TRUE	301143	SD	301143	4259	NA	NA	NA	4259
ebi-a-GCST005074	ukb-a-11	rs4417706	T	A	T	A	-0.0153237	0	0.482746	NA	FALSE	TRUE	TRUE	2	198944655	0.01	4259	0.022644	Testosterone levels || id:ebi-a-GCST005074	Testosterone levels	Testosterone levels || ||	TRUE	igd	NA	NA	NA	NA	NA	NA	NA	301143	2	0.00239351	198944655	5.3359e-11	Morning/evening person (chronotype) || id:ukb-a-11	TRUE	reported	igd	2	FALSE	301143	SD	301143	4259	NA	NA	NA	4259
ebi-a-GCST005074	ukb-a-11	rs117143374	C	T	C	T	0.0196182	0	0.141984	NA	FALSE	FALSE	FALSE	21	40555561	0.01	4259	0.080397	Testosterone levels || id:ebi-a-GCST005074	Testosterone levels	Testosterone levels || ||	TRUE	igd	NA	NA	NA	NA	NA	NA	NA	301143	21	0.00343206	40555561	9.051e-10	Morning/evening person (chronotype) || id:ukb-a-11	TRUE	reported	igd	2	TRUE	301143	SD	301143	4259	NA	NA	NA	4259
ebi-a-GCST005074	ukb-a-11	rs17716502	T	C	T	C	-0.0185752	0	0.207243	NA	FALSE	FALSE	FALSE	8	116659731	0.01	4259	0.070051	Testosterone levels || id:ebi-a-GCST005074	Testosterone levels	Testosterone levels || ||	TRUE	igd	NA	NA	NA	NA	NA	NA	NA	301143	8	0.00296651	116659731	8.147e-11	Morning/evening person (chronotype) || id:ukb-a-11	TRUE	reported	igd	2	TRUE	301143	SD	301143	4259	NA	NA	NA	4259
ebi-a-GCST005074	ukb-a-11	rs9987253	A	G	A	G	0.0183557	0	0.220549	NA	FALSE	FALSE	FALSE	8	76606910	0.01	4259	0.049018	Testosterone levels || id:ebi-a-GCST005074	Testosterone levels	Testosterone levels || ||	TRUE	igd	NA	NA	NA	NA	NA	NA	NA	301143	8	0.00288198	76606910	9.0384e-11	Morning/evening person (chronotype) || id:ukb-a-11	TRUE	reported	igd	2	TRUE	301143	SD	301143	4259	NA	NA	NA	4259
ebi-a-GCST005074	ukb-a-11	rs4792268	A	G	A	G	0.0337363	0	0.919509	NA	FALSE	FALSE	FALSE	17	8061708	0.02	4259	0.044979	Testosterone levels || id:ebi-a-GCST005074	Testosterone levels	Testosterone levels || ||	TRUE	igd	NA	NA	NA	NA	NA	NA	NA	301143	17	0.00438892	8061708	5.1426e-15	Morning/evening person (chronotype) || id:ukb-a-11	TRUE	reported	igd	2	TRUE	301143	SD	301143	4259	NA	NA	NA	4259
ebi-a-GCST005074	ukb-a-11	rs509476	C	T	C	T	0.0823325	0	0.969683	NA	FALSE	FALSE	FALSE	1	182573227	0.03	4259	0.096638	Testosterone levels || id:ebi-a-GCST005074	Testosterone levels	Testosterone levels || ||	TRUE	igd	NA	NA	NA	NA	NA	NA	NA	301143	1	0.00698321	182573227	4.6375e-33	Morning/evening person (chronotype) || id:ukb-a-11	TRUE	reported	igd	2	TRUE	301143	SD	301143	4259	NA	NA	NA	4259
ebi-a-GCST005074	ukb-a-11	rs117823615	G	C	G	C	0.0264598	0	0.0849632	NA	FALSE	TRUE	TRUE	9	37044437	0.02	4259	0.06825	Testosterone levels || id:ebi-a-GCST005074	Testosterone levels	Testosterone levels || ||	TRUE	igd	NA	NA	NA	NA	NA	NA	NA	301143	9	0.00432492	37044437	4.8899e-11	Morning/evening person (chronotype) || id:ukb-a-11	TRUE	reported	igd	2	FALSE	301143	SD	301143	4259	NA	NA	NA	4259
ebi-a-GCST005074	ukb-a-11	rs73325957	C	T	C	T	0.0190246	0	0.140107	NA	FALSE	FALSE	FALSE	12	63514094	0.01	4259	0.00352	Testosterone levels || id:ebi-a-GCST005074	Testosterone levels	Testosterone levels || ||	TRUE	igd	NA	NA	NA	NA	NA	NA	NA	301143	12	0.00344994	63514094	5.0131e-09	Morning/evening person (chronotype) || id:ukb-a-11	TRUE	reported	igd	2	TRUE	301143	SD	301143	4259	NA	NA	NA	4259
ebi-a-GCST005074	ukb-a-11	rs1958885	G	T	G	T	0.0147766	0	0.728656	NA	FALSE	FALSE	FALSE	14	41013842	0.02	4259	0.008234	Testosterone levels || id:ebi-a-GCST005074	Testosterone levels	Testosterone levels || ||	TRUE	igd	TRUE	rs1958885	rs28884896	T	G	C	T	301143	14	0.00268393	41002929	6.8282e-09	Morning/evening person (chronotype) || id:ukb-a-11	TRUE	reported	igd	2	TRUE	301143	SD	301143	4259	NA	NA	NA	4259
ebi-a-GCST005074	ukb-a-11	rs11605297	A	G	A	G	0.016942	0	0.233288	NA	FALSE	FALSE	FALSE	11	58296806	0.01	4259	0.004381	Testosterone levels || id:ebi-a-GCST005074	Testosterone levels	Testosterone levels || ||	TRUE	igd	NA	NA	NA	NA	NA	NA	NA	301143	11	0.00282936	58296806	1.2794e-10	Morning/evening person (chronotype) || id:ukb-a-11	TRUE	reported	igd	2	TRUE	301143	SD	301143	4259	NA	NA	NA	4259
ebi-a-GCST005074	ukb-a-11	rs11218901	T	C	T	C	0.0190902	0	0.136037	NA	FALSE	FALSE	FALSE	11	122818795	0.01	4259	0.002931	Testosterone levels || id:ebi-a-GCST005074	Testosterone levels	Testosterone levels || ||	TRUE	igd	NA	NA	NA	NA	NA	NA	NA	301143	11	0.00349458	122818795	6.9008e-09	Morning/evening person (chronotype) || id:ukb-a-11	TRUE	reported	igd	2	TRUE	301143	SD	301143	4259	NA	NA	NA	4259
ebi-a-GCST005074	ukb-a-11	rs113851554	T	G	T	G	0.0298787	0	0.0566594	NA	FALSE	FALSE	FALSE	2	66785180	0.02	4259	0.002796	Testosterone levels || id:ebi-a-GCST005074	Testosterone levels	Testosterone levels || ||	TRUE	igd	TRUE	rs113851554	rs11679120	T	G	A	G	301143	2	0.00533726	66750564	1.6865e-09	Morning/evening person (chronotype) || id:ukb-a-11	TRUE	reported	igd	2	TRUE	301143	SD	301143	4259	NA	NA	NA	4259
ebi-a-GCST005074	ukb-a-11	rs778147	A	C	A	C	0.0152648	0	0.633607	NA	FALSE	FALSE	FALSE	2	61606566	0.01	4259	0.024196	Testosterone levels || id:ebi-a-GCST005074	Testosterone levels	Testosterone levels || ||	TRUE	igd	NA	NA	NA	NA	NA	NA	NA	301143	2	0.0024799	61606566	4.9808e-11	Morning/evening person (chronotype) || id:ukb-a-11	TRUE	reported	igd	2	TRUE	301143	SD	301143	4259	NA	NA	NA	4259
ebi-a-GCST005074	ukb-a-11	rs9381812	G	A	G	A	-0.0174062	0	0.296604	NA	FALSE	FALSE	FALSE	6	13183998	0.01	4259	0.078779	Testosterone levels || id:ebi-a-GCST005074	Testosterone levels	Testosterone levels || ||	TRUE	igd	NA	NA	NA	NA	NA	NA	NA	301143	6	0.00261703	13183998	9.134e-12	Morning/evening person (chronotype) || id:ukb-a-11	TRUE	reported	igd	2	TRUE	301143	SD	301143	4259	NA	NA	NA	4259
ebi-a-GCST005074	ukb-a-11	rs9278039	C	T	C	T	0.0188931	0	0.143414	NA	FALSE	FALSE	FALSE	6	33385953	0.01	4259	0.018471	Testosterone levels || id:ebi-a-GCST005074	Testosterone levels	Testosterone levels || ||	TRUE	igd	TRUE	rs9278039	rs1705003	C	T	G	A	301143	6	0.00340343	33355103	8.3975e-09	Morning/evening person (chronotype) || id:ukb-a-11	TRUE	reported	igd	2	TRUE	301143	SD	301143	4259	NA	NA	NA	4259
ebi-a-GCST005074	ukb-a-11	rs1190652	G	T	G	T	-0.0240641	0	0.91966	NA	FALSE	FALSE	FALSE	16	56225036	0.02	4259	0.037276	Testosterone levels || id:ebi-a-GCST005074	Testosterone levels	Testosterone levels || ||	TRUE	igd	TRUE	rs1190652	rs113827322	T	G	A	G	301143	16	0.0043932	56188593	3.1529e-09	Morning/evening person (chronotype) || id:ukb-a-11	TRUE	reported	igd	2	TRUE	301143	SD	301143	4259	NA	NA	NA	4259
ebi-a-GCST005074	ukb-a-11	rs12949341	G	A	G	A	0.0141893	0	0.330901	NA	FALSE	FALSE	FALSE	17	34055876	0.01	4259	0.023391	Testosterone levels || id:ebi-a-GCST005074	Testosterone levels	Testosterone levels || ||	TRUE	igd	TRUE	rs12949341	rs56323949	G	A	A	G	301143	17	0.00253803	34011819	2.6391e-09	Morning/evening person (chronotype) || id:ukb-a-11	TRUE	reported	igd	2	TRUE	301143	SD	301143	4259	NA	NA	NA	4259
ebi-a-GCST005074	ukb-a-11	rs2322000	T	A	T	A	-0.015372	0	0.320935	NA	FALSE	TRUE	TRUE	13	59623062	0.01	4259	0.048344	Testosterone levels || id:ebi-a-GCST005074	Testosterone levels	Testosterone levels || ||	TRUE	igd	NA	NA	NA	NA	NA	NA	NA	301143	13	0.00257549	59623062	3.9624e-10	Morning/evening person (chronotype) || id:ukb-a-11	TRUE	reported	igd	2	FALSE	301143	SD	301143	4259	NA	NA	NA	4259
ebi-a-GCST005074	ukb-a-11	rs139315125	G	A	G	A	-0.152798	0	0.0047257	NA	FALSE	FALSE	FALSE	1	7869960	0.06	4259	0.083937	Testosterone levels || id:ebi-a-GCST005074	Testosterone levels	Testosterone levels || ||	TRUE	igd	NA	NA	NA	NA	NA	NA	NA	301143	1	0.0172941	7869960	3.69e-21	Morning/evening person (chronotype) || id:ukb-a-11	TRUE	reported	igd	2	TRUE	301143	SD	301143	4259	NA	NA	NA	4259
ebi-a-GCST005074	ukb-a-11	rs7313852	A	G	A	G	0.0219527	0	0.435431	NA	FALSE	FALSE	FALSE	12	38908389	0.01	4259	0.017547	Testosterone levels || id:ebi-a-GCST005074	Testosterone levels	Testosterone levels || ||	TRUE	igd	NA	NA	NA	NA	NA	NA	NA	301143	12	0.00241684	38908389	6.047e-21	Morning/evening person (chronotype) || id:ukb-a-11	TRUE	reported	igd	2	TRUE	301143	SD	301143	4259	NA	NA	NA	4259
ebi-a-GCST005074	ukb-a-11	rs75284686	T	C	T	C	-0.0855377	0	0.0103826	NA	FALSE	FALSE	FALSE	6	153105795	0.04	4259	0.043222	Testosterone levels || id:ebi-a-GCST005074	Testosterone levels	Testosterone levels || ||	TRUE	igd	NA	NA	NA	NA	NA	NA	NA	301143	6	0.0118573	153105795	4.4753e-14	Morning/evening person (chronotype) || id:ukb-a-11	TRUE	reported	igd	2	TRUE	301143	SD	301143	4259	NA	NA	NA	4259
ebi-a-GCST005074	ukb-a-11	rs75815271	C	T	C	T	-0.025759	0	0.0743878	NA	FALSE	FALSE	FALSE	3	48586195	0.02	4259	0.021939	Testosterone levels || id:ebi-a-GCST005074	Testosterone levels	Testosterone levels || ||	TRUE	igd	TRUE	rs75815271	rs62261468	C	T	T	C	301143	3	0.0045793	48405661	8.5579e-09	Morning/evening person (chronotype) || id:ukb-a-11	TRUE	reported	igd	2	TRUE	301143	SD	301143	4259	NA	NA	NA	4259
ebi-a-GCST005074	ukb-a-11	rs77598468	A	C	A	C	0.0386486	0	0.0351899	NA	FALSE	FALSE	FALSE	9	76484268	0.02	4259	0.056371	Testosterone levels || id:ebi-a-GCST005074	Testosterone levels	Testosterone levels || ||	TRUE	igd	NA	NA	NA	NA	NA	NA	NA	301143	9	0.00649595	76484268	6.903e-10	Morning/evening person (chronotype) || id:ukb-a-11	TRUE	reported	igd	2	TRUE	301143	SD	301143	4259	NA	NA	NA	4259
ebi-a-GCST005074	ukb-a-11	rs1296328	C	A	C	A	0.0157883	0	0.559914	NA	FALSE	FALSE	FALSE	4	137083193	0.01	4259	0.041949	Testosterone levels || id:ebi-a-GCST005074	Testosterone levels	Testosterone levels || ||	TRUE	igd	NA	NA	NA	NA	NA	NA	NA	301143	4	0.00241688	137083193	4.7739e-12	Morning/evening person (chronotype) || id:ukb-a-11	TRUE	reported	igd	2	TRUE	301143	SD	301143	4259	NA	NA	NA	4259
ebi-a-GCST005074	ukb-a-11	rs7302062	C	T	C	T	0.0134881	0	0.448054	NA	FALSE	FALSE	FALSE	12	24065752	0.01	4259	0.058446	Testosterone levels || id:ebi-a-GCST005074	Testosterone levels	Testosterone levels || ||	TRUE	igd	NA	NA	NA	NA	NA	NA	NA	301143	12	0.00240147	24065752	9.4922e-09	Morning/evening person (chronotype) || id:ukb-a-11	TRUE	reported	igd	2	TRUE	301143	SD	301143	4259	NA	NA	NA	4259
ebi-a-GCST005074	ukb-a-11	rs4685141	T	C	T	C	0.0198909	0	0.129948	NA	FALSE	FALSE	FALSE	3	14400610	0.01	4259	0.086131	Testosterone levels || id:ebi-a-GCST005074	Testosterone levels	Testosterone levels || ||	TRUE	igd	NA	NA	NA	NA	NA	NA	NA	301143	3	0.00358156	14400610	7.9937e-09	Morning/evening person (chronotype) || id:ukb-a-11	TRUE	reported	igd	2	TRUE	301143	SD	301143	4259	NA	NA	NA	4259
ebi-a-GCST005074	ukb-a-11	rs73208536	G	A	G	A	-0.0147285	0	0.395296	NA	FALSE	FALSE	FALSE	12	90428028	0.01	4259	0.0088211	Testosterone levels || id:ebi-a-GCST005074	Testosterone levels	Testosterone levels || ||	TRUE	igd	NA	NA	NA	NA	NA	NA	NA	301143	12	0.00244154	90428028	6.1644e-10	Morning/evening person (chronotype) || id:ukb-a-11	TRUE	reported	igd	2	TRUE	301143	SD	301143	4259	NA	NA	NA	4259
ebi-a-GCST005074	ukb-a-11	rs17416732	C	T	C	T	-0.0151033	0	0.373748	NA	FALSE	FALSE	FALSE	1	21499612	0.01	4259	0.04137	Testosterone levels || id:ebi-a-GCST005074	Testosterone levels	Testosterone levels || ||	TRUE	igd	TRUE	rs17416732	rs72975094	C	T	T	C	301143	1	0.00247515	21256368	4.904e-11	Morning/evening person (chronotype) || id:ukb-a-11	TRUE	reported	igd	2	TRUE	301143	SD	301143	4259	NA	NA	NA	4259
ebi-a-GCST005074	ukb-a-11	rs304136	C	T	C	T	0.0149096	0	0.476554	NA	FALSE	FALSE	FALSE	5	88170066	0.01	4259	0.073218	Testosterone levels || id:ebi-a-GCST005074	Testosterone levels	Testosterone levels || ||	TRUE	igd	NA	NA	NA	NA	NA	NA	NA	301143	5	0.00239185	88170066	5.672e-11	Morning/evening person (chronotype) || id:ukb-a-11	TRUE	reported	igd	2	TRUE	301143	SD	301143	4259	NA	NA	NA	4259
ebi-a-GCST005074	ukb-a-11	rs4729854	A	T	A	T	0.0217736	0	0.487484	NA	FALSE	TRUE	TRUE	7	102383663	0.01	4259	0.0069259	Testosterone levels || id:ebi-a-GCST005074	Testosterone levels	Testosterone levels || ||	TRUE	igd	NA	NA	NA	NA	NA	NA	NA	301143	7	0.00244372	102383663	1.2979e-20	Morning/evening person (chronotype) || id:ukb-a-11	TRUE	reported	igd	2	FALSE	301143	SD	301143	4259	NA	NA	NA	4259
ebi-a-GCST005074	ukb-a-11	rs28458909	T	C	T	C	0.0297926	0	0.124833	NA	FALSE	FALSE	FALSE	9	140257189	0.01	4259	0.035967	Testosterone levels || id:ebi-a-GCST005074	Testosterone levels	Testosterone levels || ||	TRUE	igd	NA	NA	NA	NA	NA	NA	NA	301143	9	0.00360916	140257189	5.2862e-17	Morning/evening person (chronotype) || id:ukb-a-11	TRUE	reported	igd	2	TRUE	301143	SD	301143	4259	NA	NA	NA	4259
ebi-a-GCST005074	ukb-a-11	rs975025	T	C	T	C	0.0248254	0	0.077045	NA	FALSE	FALSE	FALSE	1	179338327	0.02	4259	0.095648	Testosterone levels || id:ebi-a-GCST005074	Testosterone levels	Testosterone levels || ||	TRUE	igd	NA	NA	NA	NA	NA	NA	NA	301143	1	0.0044645	179338327	6.9048e-09	Morning/evening person (chronotype) || id:ukb-a-11	TRUE	reported	igd	2	TRUE	301143	SD	301143	4259	NA	NA	NA	4259
ebi-a-GCST005074	ukb-a-11	rs10825272	A	G	A	G	0.0200075	0	0.144956	NA	FALSE	FALSE	FALSE	10	55968685	0.01	4259	0.031166	Testosterone levels || id:ebi-a-GCST005074	Testosterone levels	Testosterone levels || ||	TRUE	igd	TRUE	rs10825272	rs10825273	A	G	T	C	301143	10	0.00340636	55964743	2.6963e-10	Morning/evening person (chronotype) || id:ukb-a-11	TRUE	reported	igd	2	TRUE	301143	SD	301143	4259	NA	NA	NA	4259
ebi-a-GCST005074	ukb-a-11	rs4527088	G	A	G	A	0.0171556	0	0.411272	NA	FALSE	FALSE	FALSE	18	38018996	0.01	4259	0.017104	Testosterone levels || id:ebi-a-GCST005074	Testosterone levels	Testosterone levels || ||	TRUE	igd	NA	NA	NA	NA	NA	NA	NA	301143	18	0.00243959	38018996	3.845e-14	Morning/evening person (chronotype) || id:ukb-a-11	TRUE	reported	igd	2	TRUE	301143	SD	301143	4259	NA	NA	NA	4259
ebi-a-GCST005074	ukb-a-11	rs16881183	T	C	T	C	-0.0141141	0	0.376582	NA	FALSE	FALSE	FALSE	8	33601233	0.01	4259	0.002677	Testosterone levels || id:ebi-a-GCST005074	Testosterone levels	Testosterone levels || ||	TRUE	igd	NA	NA	NA	NA	NA	NA	NA	301143	8	0.00246751	33601233	6.638e-10	Morning/evening person (chronotype) || id:ukb-a-11	TRUE	reported	igd	2	TRUE	301143	SD	301143	4259	NA	NA	NA	4259
ebi-a-GCST005074	ukb-a-11	rs4729303	T	C	T	C	-0.0213842	0	0.813637	NA	FALSE	FALSE	FALSE	7	96474878	0.01	4259	0.060774	Testosterone levels || id:ebi-a-GCST005074	Testosterone levels	Testosterone levels || ||	TRUE	igd	NA	NA	NA	NA	NA	NA	NA	301143	7	0.00306667	96474878	1.067e-13	Morning/evening person (chronotype) || id:ukb-a-11	TRUE	reported	igd	2	TRUE	301143	SD	301143	4259	NA	NA	NA	4259
ebi-a-GCST005074	ukb-a-11	rs2232839	T	C	T	C	0.0194209	0	0.218464	NA	FALSE	FALSE	FALSE	17	17401736	0.01	4259	0.099982	Testosterone levels || id:ebi-a-GCST005074	Testosterone levels	Testosterone levels || ||	TRUE	igd	TRUE	rs2232839	rs3760185	T	C	T	C	301143	17	0.0029326	17399635	5.3916e-12	Morning/evening person (chronotype) || id:ukb-a-11	TRUE	reported	igd	2	TRUE	301143	SD	301143	4259	NA	NA	NA	4259
ebi-a-GCST005074	ukb-a-11	rs11587758	A	G	A	G	-0.0184382	0	0.394123	NA	FALSE	FALSE	FALSE	1	150338322	0.01	4259	0.037413	Testosterone levels || id:ebi-a-GCST005074	Testosterone levels	Testosterone levels || ||	TRUE	igd	TRUE	rs11587758	rs1145583	A	G	T	C	301143	1	0.00243904	150327106	5.509e-16	Morning/evening person (chronotype) || id:ukb-a-11	TRUE	reported	igd	2	TRUE	301143	SD	301143	4259	NA	NA	NA	4259
ebi-a-GCST005074	ukb-a-11	rs61770703	C	T	C	T	-0.0138795	0	0.520074	NA	FALSE	FALSE	FALSE	1	79419861	0.01	4259	0.035226	Testosterone levels || id:ebi-a-GCST005074	Testosterone levels	Testosterone levels || ||	TRUE	igd	NA	NA	NA	NA	NA	NA	NA	301143	1	0.00239604	79419861	9.3458e-10	Morning/evening person (chronotype) || id:ukb-a-11	TRUE	reported	igd	2	TRUE	301143	SD	301143	4259	NA	NA	NA	4259
ebi-a-GCST005074	ukb-a-11	rs1067404	G	T	G	T	-0.0198366	0	0.757519	NA	FALSE	FALSE	FALSE	2	44675823	0.01	4259	0.0021351	Testosterone levels || id:ebi-a-GCST005074	Testosterone levels	Testosterone levels || ||	TRUE	igd	NA	NA	NA	NA	NA	NA	NA	301143	2	0.00278591	44675823	7.92e-14	Morning/evening person (chronotype) || id:ukb-a-11	TRUE	reported	igd	2	TRUE	301143	SD	301143	4259	NA	NA	NA	4259
ebi-a-GCST005074	ukb-a-11	rs2364972	G	A	G	A	-0.0131243	0	0.464561	NA	FALSE	FALSE	FALSE	17	65482064	0.01	4259	0.039312	Testosterone levels || id:ebi-a-GCST005074	Testosterone levels	Testosterone levels || ||	TRUE	igd	TRUE	rs2364972	rs2916142	G	A	T	C	301143	17	0.00239824	65475332	4.415e-09	Morning/evening person (chronotype) || id:ukb-a-11	TRUE	reported	igd	2	TRUE	301143	SD	301143	4259	NA	NA	NA	4259
ebi-a-GCST005074	ukb-a-11	rs13011556	G	C	G	C	-0.0171857	0	0.239318	NA	FALSE	TRUE	TRUE	2	4651923	0.01	4259	0.0001363	Testosterone levels || id:ebi-a-GCST005074	Testosterone levels	Testosterone levels || ||	TRUE	igd	NA	NA	NA	NA	NA	NA	NA	301143	2	0.00281078	4651923	7.1471e-11	Morning/evening person (chronotype) || id:ukb-a-11	TRUE	reported	igd	2	FALSE	301143	SD	301143	4259	NA	NA	NA	4259
ebi-a-GCST005074	ukb-a-11	rs10520176	C	T	C	T	0.0206927	0	0.498019	NA	FALSE	FALSE	FALSE	2	77217310	0.01	4259	4.79e-06	Testosterone levels || id:ebi-a-GCST005074	Testosterone levels	Testosterone levels || ||	TRUE	igd	NA	NA	NA	NA	NA	NA	NA	301143	2	0.00239744	77217310	1.0099e-19	Morning/evening person (chronotype) || id:ukb-a-11	TRUE	reported	igd	2	TRUE	301143	SD	301143	4259	NA	NA	NA	4259
ebi-a-GCST005074	ukb-a-11	rs7317373	C	T	C	T	0.0553193	0	0.0341208	NA	FALSE	FALSE	FALSE	13	77571532	0.02	4259	0.0019837	Testosterone levels || id:ebi-a-GCST005074	Testosterone levels	Testosterone levels || ||	TRUE	igd	NA	NA	NA	NA	NA	NA	NA	301143	13	0.00659361	77571532	8.8877e-18	Morning/evening person (chronotype) || id:ukb-a-11	TRUE	reported	igd	2	TRUE	301143	SD	301143	4259	NA	NA	NA	4259
ebi-a-GCST005074	ukb-a-11	rs7783012	A	G	A	G	-0.013992	0	0.592219	NA	FALSE	FALSE	FALSE	7	114180062	0.01	4259	0.070892	Testosterone levels || id:ebi-a-GCST005074	Testosterone levels	Testosterone levels || ||	TRUE	igd	TRUE	rs7783012	rs10262462	G	A	A	G	301143	7	0.00243905	114116881	6.6563e-10	Morning/evening person (chronotype) || id:ukb-a-11	TRUE	reported	igd	2	TRUE	301143	SD	301143	4259	NA	NA	NA	4259
ebi-a-GCST005074	ukb-a-11	rs11032362	A	G	A	G	-0.0236597	0	0.0904288	NA	FALSE	FALSE	FALSE	11	33759092	0.01	4259	0.068826	Testosterone levels || id:ebi-a-GCST005074	Testosterone levels	Testosterone levels || ||	TRUE	igd	NA	NA	NA	NA	NA	NA	NA	301143	11	0.00416117	33759092	3.029e-09	Morning/evening person (chronotype) || id:ukb-a-11	TRUE	reported	igd	2	TRUE	301143	SD	301143	4259	NA	NA	NA	4259
ebi-a-GCST005074	ukb-a-11	rs1107268	G	A	G	A	0.0134836	0	0.403609	NA	FALSE	FALSE	FALSE	3	18200346	0.01	4259	0.041084	Testosterone levels || id:ebi-a-GCST005074	Testosterone levels	Testosterone levels || ||	TRUE	igd	NA	NA	NA	NA	NA	NA	NA	301143	3	0.00244772	18200346	6.1885e-09	Morning/evening person (chronotype) || id:ukb-a-11	TRUE	reported	igd	2	TRUE	301143	SD	301143	4259	NA	NA	NA	4259
ebi-a-GCST005074	ukb-a-11	rs228674	T	C	T	C	0.0257233	0	0.0968879	NA	FALSE	FALSE	FALSE	1	7874975	0.01	4259	0.019482	Testosterone levels || id:ebi-a-GCST005074	Testosterone levels	Testosterone levels || ||	TRUE	igd	NA	NA	NA	NA	NA	NA	NA	301143	1	0.00404308	7874975	9.904e-11	Morning/evening person (chronotype) || id:ukb-a-11	TRUE	reported	igd	2	TRUE	301143	SD	301143	4259	NA	NA	NA	4259
ebi-a-GCST005074	ukb-a-11	rs1947198	T	C	T	C	-0.0204385	0	0.122063	NA	FALSE	FALSE	FALSE	2	149390435	0.01	4259	0.058677	Testosterone levels || id:ebi-a-GCST005074	Testosterone levels	Testosterone levels || ||	TRUE	igd	NA	NA	NA	NA	NA	NA	NA	301143	2	0.00364723	149390435	9.822e-10	Morning/evening person (chronotype) || id:ukb-a-11	TRUE	reported	igd	2	TRUE	301143	SD	301143	4259	NA	NA	NA	4259
ebi-a-GCST005074	ukb-a-11	rs17604349	A	G	A	G	0.0193793	0	0.177489	NA	FALSE	FALSE	FALSE	16	72210865	0.01	4259	0.037412	Testosterone levels || id:ebi-a-GCST005074	Testosterone levels	Testosterone levels || ||	TRUE	igd	NA	NA	NA	NA	NA	NA	NA	301143	16	0.00313708	72210865	5.2064e-11	Morning/evening person (chronotype) || id:ukb-a-11	TRUE	reported	igd	2	TRUE	301143	SD	301143	4259	NA	NA	NA	4259
ebi-a-GCST005074	ukb-a-11	rs9348050	C	T	C	T	0.0138817	0	0.510503	NA	FALSE	FALSE	FALSE	6	166263488	0.01	4259	0.048002	Testosterone levels || id:ebi-a-GCST005074	Testosterone levels	Testosterone levels || ||	TRUE	igd	NA	NA	NA	NA	NA	NA	NA	301143	6	0.00239075	166263488	3.8807e-10	Morning/evening person (chronotype) || id:ukb-a-11	TRUE	reported	igd	2	TRUE	301143	SD	301143	4259	NA	NA	NA	4259
ebi-a-GCST005074	ukb-a-11	rs10189912	G	A	G	A	0.0183096	0	0.370296	NA	FALSE	FALSE	FALSE	2	144162609	0.01	4259	0.0099933	Testosterone levels || id:ebi-a-GCST005074	Testosterone levels	Testosterone levels || ||	TRUE	igd	NA	NA	NA	NA	NA	NA	NA	301143	2	0.00247317	144162609	3.3199e-14	Morning/evening person (chronotype) || id:ukb-a-11	TRUE	reported	igd	2	TRUE	301143	SD	301143	4259	NA	NA	NA	4259
ebi-a-GCST005074	ukb-a-11	rs72720396	G	A	G	A	-0.0212689	0	0.231132	NA	FALSE	FALSE	FALSE	1	91191582	0.01	4259	0.077303	Testosterone levels || id:ebi-a-GCST005074	Testosterone levels	Testosterone levels || ||	TRUE	igd	NA	NA	NA	NA	NA	NA	NA	301143	1	0.00282979	91191582	6.5979e-15	Morning/evening person (chronotype) || id:ukb-a-11	TRUE	reported	igd	2	TRUE	301143	SD	301143	4259	NA	NA	NA	4259
ebi-a-GCST005074	ukb-a-11	rs62082401	G	C	G	C	-0.0218407	0	0.190402	NA	FALSE	TRUE	TRUE	18	5186019	0.01	4259	0.053618	Testosterone levels || id:ebi-a-GCST005074	Testosterone levels	Testosterone levels || ||	TRUE	igd	NA	NA	NA	NA	NA	NA	NA	301143	18	0.0030454	5186019	4.2335e-14	Morning/evening person (chronotype) || id:ukb-a-11	TRUE	reported	igd	2	FALSE	301143	SD	301143	4259	NA	NA	NA	4259
ebi-a-GCST005074	ukb-a-11	rs1421085	C	T	C	T	-0.022268	0	0.40212	NA	FALSE	FALSE	FALSE	16	53800954	0.01	4259	0.011505	Testosterone levels || id:ebi-a-GCST005074	Testosterone levels	Testosterone levels || ||	TRUE	igd	NA	NA	NA	NA	NA	NA	NA	301143	16	0.0024365	53800954	3.2121e-21	Morning/evening person (chronotype) || id:ukb-a-11	TRUE	reported	igd	2	TRUE	301143	SD	301143	4259	NA	NA	NA	4259
ebi-a-GCST005074	ukb-a-11	rs6846730	T	C	T	C	0.0155144	0	0.231045	NA	FALSE	FALSE	FALSE	4	83279041	0.01	4259	0.00155	Testosterone levels || id:ebi-a-GCST005074	Testosterone levels	Testosterone levels || ||	TRUE	igd	NA	NA	NA	NA	NA	NA	NA	301143	4	0.00283296	83279041	3.445e-09	Morning/evening person (chronotype) || id:ukb-a-11	TRUE	reported	igd	2	TRUE	301143	SD	301143	4259	NA	NA	NA	4259
ieu-a-26	ebi-a-GCST003837	rs1075265	G	C	G	C	0.02512	-0.0098026	0.521902	NA	FALSE	TRUE	TRUE	2	54354927	0.0174284	9581	0.01	Type 2 diabetes || id:ieu-a-26	Type 2 diabetes	Type 2 diabetes || ||	TRUE	igd	NA	NA	NA	NA	NA	NA	NA	127898	2	0.00394094	54354927	7.9999e-11	Chronotype || id:ebi-a-GCST003837	TRUE	reported	igd	2	FALSE	127898	NA	127898	69033	12171	56862	log odds	69033
ieu-a-26	ebi-a-GCST003837	rs9961653	C	T	C	T	-0.0228579	-0.00095033	0.578463	NA	FALSE	FALSE	FALSE	18	56767671	0.0226347	9581	0	Type 2 diabetes || id:ieu-a-26	Type 2 diabetes	Type 2 diabetes || ||	TRUE	igd	NA	NA	NA	NA	NA	NA	NA	127898	18	0.00398325	56767671	5.9997e-10	Chronotype || id:ebi-a-GCST003837	TRUE	reported	igd	2	TRUE	127898	NA	127898	69033	12171	56862	log odds	69033
ieu-a-26	ebi-a-GCST003837	rs10157197	A	G	A	G	-0.0245859	-0.0098026	0.397794	NA	FALSE	FALSE	FALSE	1	150250636	0.0200183	9581	0.06	Type 2 diabetes || id:ieu-a-26	Type 2 diabetes	Type 2 diabetes || ||	TRUE	igd	NA	NA	NA	NA	NA	NA	NA	127898	1	0.00402809	150250636	0	Chronotype || id:ebi-a-GCST003837	TRUE	reported	igd	2	TRUE	127898	NA	127898	69033	12171	56862	log odds	69033
ieu-a-26	ebi-a-GCST003837	rs516134	T	C	T	C	-0.0813326	-0.006961	0.969209	NA	FALSE	FALSE	FALSE	1	182553693	0.0542808	12172	0.07	Type 2 diabetes || id:ieu-a-26	Type 2 diabetes	Type 2 diabetes || ||	TRUE	igd	NA	NA	NA	NA	NA	NA	NA	127898	1	0.0113804	182553693	9.002e-14	Chronotype || id:ebi-a-GCST003837	TRUE	reported	igd	2	TRUE	127898	NA	127898	69033	12171	56862	log odds	69033
ieu-a-26	ebi-a-GCST003837	rs4821940	C	T	C	T	-0.0218274	-0.0098026	0.553247	NA	FALSE	FALSE	FALSE	22	40659573	0.0150103	12172	0.07	Type 2 diabetes || id:ieu-a-26	Type 2 diabetes	Type 2 diabetes || ||	TRUE	igd	NA	NA	NA	NA	NA	NA	NA	127898	22	0.00395346	40659573	4.0001e-09	Chronotype || id:ebi-a-GCST003837	TRUE	reported	igd	2	TRUE	127898	NA	127898	69033	12171	56862	log odds	69033
ieu-a-26	ebi-a-GCST003837	rs2050122	C	T	C	T	-0.0275557	-0.0095588	0.804578	NA	FALSE	FALSE	FALSE	1	19993485	0.0247867	9581	0	Type 2 diabetes || id:ieu-a-26	Type 2 diabetes	Type 2 diabetes || ||	TRUE	igd	TRUE	rs2050122	rs4912138	T	C	A	G	127898	1	0.00493734	19989205	3.9999e-09	Chronotype || id:ebi-a-GCST003837	TRUE	reported	igd	2	TRUE	127898	NA	127898	69033	12171	56862	log odds	69033
ieu-a-26	ebi-a-GCST003837	rs12635074	G	T	G	T	0.0234325	0.0095588	0.316648	NA	FALSE	FALSE	FALSE	3	56051779	0.0172599	9581	0.0079992	Type 2 diabetes || id:ieu-a-26	Type 2 diabetes	Type 2 diabetes || ||	TRUE	igd	TRUE	rs12635074	rs1023880	G	T	A	G	127898	3	0.0042206	55982416	8.0001e-09	Chronotype || id:ebi-a-GCST003837	TRUE	reported	igd	2	TRUE	127898	NA	127898	69033	12171	56862	log odds	69033
ieu-a-26	ebi-a-GCST003837	rs113240734	A	G	A	G	0.0374862	0.0098026	0.161237	NA	FALSE	FALSE	FALSE	1	77705365	0.0224136	9581	0.02	Type 2 diabetes || id:ieu-a-26	Type 2 diabetes	Type 2 diabetes || ||	TRUE	igd	TRUE	rs113240734	rs12040629	A	G	A	G	127898	1	0.00533723	77699071	1.9989e-13	Chronotype || id:ebi-a-GCST003837	TRUE	reported	igd	2	TRUE	127898	NA	127898	69033	12171	56862	log odds	69033
ieu-a-808	ukb-a-11	rs56265640	A	G	A	G	-0.0168399	-1.757e-05	0.23275	NA	FALSE	FALSE	FALSE	8	8124510	0.0117196	2035	0.035601	Bipolar disorder || id:ieu-a-808	Bipolar disorder	Bipolar disorder || ||	TRUE	igd	TRUE	rs56265640	rs867657	A	G	C	T	301143	8	0.00283798	8121882	9.6429e-10	Morning/evening person (chronotype) || id:ukb-a-11	TRUE	reported	igd	2	TRUE	301143	SD	301143	3049	1346	1703	log odds	3049
ieu-a-808	ukb-a-11	rs17604349	A	G	A	G	0.0193793	0	0.177489	NA	FALSE	FALSE	FALSE	16	72210865	0.0158254	2035	0.0365	Bipolar disorder || id:ieu-a-808	Bipolar disorder	Bipolar disorder || ||	TRUE	igd	NA	NA	NA	NA	NA	NA	NA	301143	16	0.00313708	72210865	5.2064e-11	Morning/evening person (chronotype) || id:ukb-a-11	TRUE	reported	igd	2	TRUE	301143	SD	301143	3049	1346	1703	log odds	3049
ieu-a-808	ukb-a-11	rs2322000	T	A	T	A	-0.015372	0	0.320935	NA	FALSE	TRUE	TRUE	13	59679336	0.000254975	2035	0.087	Bipolar disorder || id:ieu-a-808	Bipolar disorder	Bipolar disorder || ||	TRUE	igd	TRUE	rs2322000	rs2321996	T	A	G	A	301143	13	0.00257549	59623062	3.9624e-10	Morning/evening person (chronotype) || id:ukb-a-11	TRUE	reported	igd	2	FALSE	301143	SD	301143	3049	1346	1703	log odds	3049
ieu-a-808	ukb-a-11	rs9987253	A	G	A	G	0.0183557	0	0.220549	NA	FALSE	FALSE	FALSE	8	76613331	0.0186863	2035	0.0358	Bipolar disorder || id:ieu-a-808	Bipolar disorder	Bipolar disorder || ||	TRUE	igd	TRUE	rs9987253	rs41375849	A	G	A	G	301143	8	0.00288198	76606910	9.0384e-11	Morning/evening person (chronotype) || id:ukb-a-11	TRUE	reported	igd	2	TRUE	301143	SD	301143	3049	1346	1703	log odds	3049
ieu-a-808	ukb-a-11	rs9964420	A	C	A	C	0.0209231	0.0010498	0.305115	NA	FALSE	FALSE	FALSE	18	56826077	0.0190732	2035	0.0927	Bipolar disorder || id:ieu-a-808	Bipolar disorder	Bipolar disorder || ||	TRUE	igd	TRUE	rs9964420	rs2271731	A	C	C	T	301143	18	0.00260667	56824041	4.15e-18	Morning/evening person (chronotype) || id:ukb-a-11	TRUE	reported	igd	2	TRUE	301143	SD	301143	3049	1346	1703	log odds	3049
ieu-a-808	ukb-a-11	rs4784655	C	G	C	G	0.0147098	-0.0030721	0.321233	NA	FALSE	TRUE	TRUE	16	56364030	0.0172765	2035	0.0234	Bipolar disorder || id:ieu-a-808	Bipolar disorder	Bipolar disorder || ||	TRUE	igd	NA	NA	NA	NA	NA	NA	NA	301143	16	0.00256601	56364030	9.0262e-10	Morning/evening person (chronotype) || id:ukb-a-11	TRUE	reported	igd	2	FALSE	301143	SD	301143	3049	1346	1703	log odds	3049
ieu-a-808	ukb-a-11	rs2971970	G	T	G	T	0.0168253	9.95e-05	0.781866	NA	FALSE	FALSE	FALSE	7	133702097	0.0129404	2035	0.018	Bipolar disorder || id:ieu-a-808	Bipolar disorder	Bipolar disorder || ||	TRUE	igd	TRUE	rs2971970	rs4731992	T	G	A	G	301143	7	0.0028937	133643778	8.836e-11	Morning/evening person (chronotype) || id:ukb-a-11	TRUE	reported	igd	2	TRUE	301143	SD	301143	3049	1346	1703	log odds	3049
ieu-a-808	ukb-a-11	rs2653349	G	A	G	A	0.0267733	-1.5e-06	0.783617	NA	FALSE	FALSE	FALSE	6	55142337	0.00377024	2035	0.0085	Bipolar disorder || id:ieu-a-808	Bipolar disorder	Bipolar disorder || ||	TRUE	igd	NA	NA	NA	NA	NA	NA	NA	301143	6	0.00290186	55142337	8.2033e-21	Morning/evening person (chronotype) || id:ukb-a-11	TRUE	reported	igd	2	TRUE	301143	SD	301143	3049	1346	1703	log odds	3049
ieu-a-808	ukb-a-11	rs1190652	G	T	G	T	-0.0240641	-0.003907	0.91966	NA	FALSE	FALSE	FALSE	16	56230696	0.00339669	2035	0.0636	Bipolar disorder || id:ieu-a-808	Bipolar disorder	Bipolar disorder || ||	TRUE	igd	TRUE	rs1190652	rs1210083	T	G	A	G	301143	16	0.0043932	56188593	3.1529e-09	Morning/evening person (chronotype) || id:ukb-a-11	TRUE	reported	igd	2	TRUE	301143	SD	301143	3049	1346	1703	log odds	3049
ieu-a-808	ukb-a-11	rs1067404	G	T	G	T	-0.0198366	-1.5e-06	0.757519	NA	FALSE	FALSE	FALSE	2	44675823	0.0343429	2035	0.0072806	Bipolar disorder || id:ieu-a-808	Bipolar disorder	Bipolar disorder || ||	TRUE	igd	NA	NA	NA	NA	NA	NA	NA	301143	2	0.00278591	44675823	7.92e-14	Morning/evening person (chronotype) || id:ukb-a-11	TRUE	reported	igd	2	TRUE	301143	SD	301143	3049	1346	1703	log odds	3049
ieu-a-808	ukb-a-11	rs1947198	T	C	T	C	-0.0204385	0	0.122063	NA	FALSE	FALSE	FALSE	2	149410068	0.00177949	2035	0.0447	Bipolar disorder || id:ieu-a-808	Bipolar disorder	Bipolar disorder || ||	TRUE	igd	TRUE	rs1947198	rs16829125	T	C	A	G	301143	2	0.00364723	149390435	9.822e-10	Morning/evening person (chronotype) || id:ukb-a-11	TRUE	reported	igd	2	TRUE	301143	SD	301143	3049	1346	1703	log odds	3049
ieu-a-808	ukb-a-11	rs1958885	G	T	G	T	0.0147766	-9.95e-05	0.728656	NA	FALSE	FALSE	FALSE	14	41002929	0.0124465	2035	0.083499	Bipolar disorder || id:ieu-a-808	Bipolar disorder	Bipolar disorder || ||	TRUE	igd	NA	NA	NA	NA	NA	NA	NA	301143	14	0.00268393	41002929	6.8282e-09	Morning/evening person (chronotype) || id:ukb-a-11	TRUE	reported	igd	2	TRUE	301143	SD	301143	3049	1346	1703	log odds	3049
ieu-a-808	ukb-a-11	rs16881183	T	C	T	C	-0.0141141	-0.009399	0.376582	NA	FALSE	FALSE	FALSE	8	33601233	0.0164105	2035	0.070501	Bipolar disorder || id:ieu-a-808	Bipolar disorder	Bipolar disorder || ||	TRUE	igd	NA	NA	NA	NA	NA	NA	NA	301143	8	0.00246751	33601233	6.638e-10	Morning/evening person (chronotype) || id:ukb-a-11	TRUE	reported	igd	2	TRUE	301143	SD	301143	3049	1346	1703	log odds	3049
ieu-a-808	ukb-a-11	rs73208536	G	A	G	A	-0.0147285	0	0.395296	NA	FALSE	FALSE	FALSE	12	90474475	0.00177949	2035	0.0073	Bipolar disorder || id:ieu-a-808	Bipolar disorder	Bipolar disorder || ||	TRUE	igd	TRUE	rs73208536	rs7485419	G	A	A	G	301143	12	0.00244154	90428028	6.1644e-10	Morning/evening person (chronotype) || id:ukb-a-11	TRUE	reported	igd	2	TRUE	301143	SD	301143	3049	1346	1703	log odds	3049
ieu-a-808	ukb-a-11	rs1421085	C	T	C	T	-0.022268	-4.01e-06	0.40212	NA	FALSE	FALSE	FALSE	16	53800954	0.000367736	2035	0.0579	Bipolar disorder || id:ieu-a-808	Bipolar disorder	Bipolar disorder || ||	TRUE	igd	NA	NA	NA	NA	NA	NA	NA	301143	16	0.0024365	53800954	3.2121e-21	Morning/evening person (chronotype) || id:ukb-a-11	TRUE	reported	igd	2	TRUE	301143	SD	301143	3049	1346	1703	log odds	3049
ieu-a-808	ukb-a-11	rs2239626	C	T	C	T	-0.0162523	0	0.303496	NA	FALSE	FALSE	FALSE	3	186004526	0.0305815	2035	0.008369	Bipolar disorder || id:ieu-a-808	Bipolar disorder	Bipolar disorder || ||	TRUE	igd	TRUE	rs2239626	rs4686419	C	T	C	T	301143	3	0.00260617	185998884	4.9262e-11	Morning/evening person (chronotype) || id:ukb-a-11	TRUE	reported	igd	2	TRUE	301143	SD	301143	3049	1346	1703	log odds	3049
met-c-855	ebi-a-GCST003837	rs12140153	T	G	T	G	-0.0393184	-0.009058	0.098358	0.079582	FALSE	FALSE	FALSE	1	62579891	0.023877	13538	0.026455	Omega-3 fatty acids || id:met-c-855	Omega-3 fatty acids	Omega-3 fatty acids || ||	TRUE	igd	NA	NA	NA	NA	NA	NA	NA	127898	1	0.00679222	62579891	1.0003e-10	Chronotype || id:ebi-a-GCST003837	TRUE	reported	igd	2	TRUE	127898	NA	127898	13544	NA	NA	SD	13544
met-c-855	ebi-a-GCST003837	rs12635074	G	T	G	T	0.0234325	0.002718	0.316648	0.457471	FALSE	FALSE	FALSE	3	55982416	0.012318	13541	0.004842	Omega-3 fatty acids || id:met-c-855	Omega-3 fatty acids	Omega-3 fatty acids || ||	TRUE	igd	NA	NA	NA	NA	NA	NA	NA	127898	3	0.0042206	55982416	8.0001e-09	Chronotype || id:ebi-a-GCST003837	TRUE	reported	igd	2	TRUE	127898	NA	127898	13544	NA	NA	SD	13544
met-c-855	ebi-a-GCST003837	rs2050122	C	T	C	T	-0.0275557	-0.006736	0.804578	0.800065	FALSE	FALSE	FALSE	1	19989205	0.015709	13541	0.0007444	Omega-3 fatty acids || id:met-c-855	Omega-3 fatty acids	Omega-3 fatty acids || ||	TRUE	igd	NA	NA	NA	NA	NA	NA	NA	127898	1	0.00493734	19989205	3.9999e-09	Chronotype || id:ebi-a-GCST003837	TRUE	reported	igd	2	TRUE	127898	NA	127898	13544	NA	NA	SD	13544
met-c-855	ebi-a-GCST003837	rs4821940	C	T	C	T	-0.0218274	-0.005068	0.553247	0.515884	FALSE	FALSE	FALSE	22	40659573	0.012339	13539	0.0035051	Omega-3 fatty acids || id:met-c-855	Omega-3 fatty acids	Omega-3 fatty acids || ||	TRUE	igd	NA	NA	NA	NA	NA	NA	NA	127898	22	0.00395346	40659573	4.0001e-09	Chronotype || id:ebi-a-GCST003837	TRUE	reported	igd	2	TRUE	127898	NA	127898	13544	NA	NA	SD	13544
met-c-855	ebi-a-GCST003837	rs77641763	T	C	T	C	-0.0394359	-0.006903	0.120665	0.174017	FALSE	FALSE	FALSE	9	140265782	0.018774	13541	0.05439	Omega-3 fatty acids || id:met-c-855	Omega-3 fatty acids	Omega-3 fatty acids || ||	TRUE	igd	NA	NA	NA	NA	NA	NA	NA	127898	9	0.00601016	140265782	3.0029e-12	Chronotype || id:ebi-a-GCST003837	TRUE	reported	igd	2	TRUE	127898	NA	127898	13544	NA	NA	SD	13544
met-c-855	ebi-a-GCST003837	rs1075265	G	C	G	C	0.02512	0.000539	0.521902	0.607747	FALSE	TRUE	TRUE	2	54354927	0.01268	13543	0.003961	Omega-3 fatty acids || id:met-c-855	Omega-3 fatty acids	Omega-3 fatty acids || ||	TRUE	igd	NA	NA	NA	NA	NA	NA	NA	127898	2	0.00394094	54354927	7.9999e-11	Chronotype || id:ebi-a-GCST003837	TRUE	reported	igd	2	FALSE	127898	NA	127898	13544	NA	NA	SD	13544
met-c-855	ebi-a-GCST003837	rs10157197	A	G	A	G	-0.0245859	-0.000416	0.397794	0.381607	FALSE	FALSE	FALSE	1	150250636	0.0127	13543	0.06126	Omega-3 fatty acids || id:met-c-855	Omega-3 fatty acids	Omega-3 fatty acids || ||	TRUE	igd	NA	NA	NA	NA	NA	NA	NA	127898	1	0.00402809	150250636	0	Chronotype || id:ebi-a-GCST003837	TRUE	reported	igd	2	TRUE	127898	NA	127898	13544	NA	NA	SD	13544
met-c-855	ebi-a-GCST003837	rs9961653	C	T	C	T	-0.0228579	-0.002784	0.578463	0.562988	FALSE	FALSE	FALSE	18	56767671	0.012419	13540	0.006286	Omega-3 fatty acids || id:met-c-855	Omega-3 fatty acids	Omega-3 fatty acids || ||	TRUE	igd	NA	NA	NA	NA	NA	NA	NA	127898	18	0.00398325	56767671	5.9997e-10	Chronotype || id:ebi-a-GCST003837	TRUE	reported	igd	2	TRUE	127898	NA	127898	13544	NA	NA	SD	13544
met-c-855	ebi-a-GCST003837	rs113240734	A	G	A	G	0.0374862	0.006819	0.161237	0.200305	FALSE	FALSE	FALSE	1	77699071	0.015258	13542	0.073262	Omega-3 fatty acids || id:met-c-855	Omega-3 fatty acids	Omega-3 fatty acids || ||	TRUE	igd	NA	NA	NA	NA	NA	NA	NA	127898	1	0.00533723	77699071	1.9989e-13	Chronotype || id:ebi-a-GCST003837	TRUE	reported	igd	2	TRUE	127898	NA	127898	13544	NA	NA	SD	13544
met-c-855	ebi-a-GCST003837	rs516134	T	C	T	C	-0.0813326	-0.009366	0.969209	0.983617	FALSE	FALSE	FALSE	1	182553693	0.051105	13543	0.067966	Omega-3 fatty acids || id:met-c-855	Omega-3 fatty acids	Omega-3 fatty acids || ||	TRUE	igd	NA	NA	NA	NA	NA	NA	NA	127898	1	0.0113804	182553693	9.002e-14	Chronotype || id:ebi-a-GCST003837	TRUE	reported	igd	2	TRUE	127898	NA	127898	13544	NA	NA	SD	13544
met-c-934	ebi-a-GCST003837	rs516134	T	C	T	C	-0.0813326	-0.001563	0.969209	0.98058	FALSE	FALSE	FALSE	1	182553693	0.037948	21544	0.063073	Serum total triglycerides || id:met-c-934	Serum total triglycerides	Serum total triglycerides || ||	TRUE	igd	NA	NA	NA	NA	NA	NA	NA	127898	1	0.0113804	182553693	9.002e-14	Chronotype || id:ebi-a-GCST003837	TRUE	reported	igd	2	TRUE	127898	NA	127898	21545	NA	NA	SD	21545
met-c-934	ebi-a-GCST003837	rs77641763	T	C	T	C	-0.0394359	-0.003996	0.120665	0.17393	FALSE	FALSE	FALSE	9	140265782	0.015068	19265	0.015136	Serum total triglycerides || id:met-c-934	Serum total triglycerides	Serum total triglycerides || ||	TRUE	igd	NA	NA	NA	NA	NA	NA	NA	127898	9	0.00601016	140265782	3.0029e-12	Chronotype || id:ebi-a-GCST003837	TRUE	reported	igd	2	TRUE	127898	NA	127898	21545	NA	NA	SD	21545
met-c-934	ebi-a-GCST003837	rs12140153	T	G	T	G	-0.0393184	-0.009501	0.098358	0.082414	FALSE	FALSE	FALSE	1	62579891	0.019001	21538	0.009925	Serum total triglycerides || id:met-c-934	Serum total triglycerides	Serum total triglycerides || ||	TRUE	igd	NA	NA	NA	NA	NA	NA	NA	127898	1	0.00679222	62579891	1.0003e-10	Chronotype || id:ebi-a-GCST003837	TRUE	reported	igd	2	TRUE	127898	NA	127898	21545	NA	NA	SD	21545
met-c-934	ebi-a-GCST003837	rs10157197	A	G	A	G	-0.0245859	-0.004361	0.397794	0.378747	FALSE	FALSE	FALSE	1	150250636	0.010145	21542	0.061358	Serum total triglycerides || id:met-c-934	Serum total triglycerides	Serum total triglycerides || ||	TRUE	igd	NA	NA	NA	NA	NA	NA	NA	127898	1	0.00402809	150250636	0	Chronotype || id:ebi-a-GCST003837	TRUE	reported	igd	2	TRUE	127898	NA	127898	21545	NA	NA	SD	21545
met-c-934	ebi-a-GCST003837	rs113240734	A	G	A	G	0.0374862	0.000384	0.161237	0.187932	FALSE	FALSE	FALSE	1	77699071	0.012488	21543	0.013022	Serum total triglycerides || id:met-c-934	Serum total triglycerides	Serum total triglycerides || ||	TRUE	igd	NA	NA	NA	NA	NA	NA	NA	127898	1	0.00533723	77699071	1.9989e-13	Chronotype || id:ebi-a-GCST003837	TRUE	reported	igd	2	TRUE	127898	NA	127898	21545	NA	NA	SD	21545
met-c-934	ebi-a-GCST003837	rs12635074	G	T	G	T	0.0234325	0.000975	0.316648	0.452371	FALSE	FALSE	FALSE	3	55982416	0.00981	21540	0.02126	Serum total triglycerides || id:met-c-934	Serum total triglycerides	Serum total triglycerides || ||	TRUE	igd	NA	NA	NA	NA	NA	NA	NA	127898	3	0.0042206	55982416	8.0001e-09	Chronotype || id:ebi-a-GCST003837	TRUE	reported	igd	2	TRUE	127898	NA	127898	21545	NA	NA	SD	21545
met-c-934	ebi-a-GCST003837	rs2050122	C	T	C	T	-0.0275557	-0.000454	0.804578	0.802955	FALSE	FALSE	FALSE	1	19989205	0.012631	21543	0.007874	Serum total triglycerides || id:met-c-934	Serum total triglycerides	Serum total triglycerides || ||	TRUE	igd	NA	NA	NA	NA	NA	NA	NA	127898	1	0.00493734	19989205	3.9999e-09	Chronotype || id:ebi-a-GCST003837	TRUE	reported	igd	2	TRUE	127898	NA	127898	21545	NA	NA	SD	21545
met-c-934	ebi-a-GCST003837	rs1075265	G	C	G	C	0.02512	0.000306	0.521902	0.588893	FALSE	TRUE	TRUE	2	54354927	0.010047	21544	0.071904	Serum total triglycerides || id:met-c-934	Serum total triglycerides	Serum total triglycerides || ||	TRUE	igd	NA	NA	NA	NA	NA	NA	NA	127898	2	0.00394094	54354927	7.9999e-11	Chronotype || id:ebi-a-GCST003837	TRUE	reported	igd	2	FALSE	127898	NA	127898	21545	NA	NA	SD	21545
met-c-934	ebi-a-GCST003837	rs4821940	C	T	C	T	-0.0218274	-0.001117	0.553247	0.514925	FALSE	FALSE	FALSE	22	40659573	0.009912	21542	0.067125	Serum total triglycerides || id:met-c-934	Serum total triglycerides	Serum total triglycerides || ||	TRUE	igd	NA	NA	NA	NA	NA	NA	NA	127898	22	0.00395346	40659573	4.0001e-09	Chronotype || id:ebi-a-GCST003837	TRUE	reported	igd	2	TRUE	127898	NA	127898	21545	NA	NA	SD	21545
met-c-934	ebi-a-GCST003837	rs9961653	C	T	C	T	-0.0228579	-0.000458	0.578463	0.560318	FALSE	FALSE	FALSE	18	56767671	0.009921	21542	0.03019	Serum total triglycerides || id:met-c-934	Serum total triglycerides	Serum total triglycerides || ||	TRUE	igd	NA	NA	NA	NA	NA	NA	NA	127898	18	0.00398325	56767671	5.9997e-10	Chronotype || id:ebi-a-GCST003837	TRUE	reported	igd	2	TRUE	127898	NA	127898	21545	NA	NA	SD	21545
met-c-936	ebi-a-GCST003837	rs77641763	T	C	T	C	-0.0394359	-0.002849	0.120665	0.174007	FALSE	FALSE	FALSE	9	140265782	0.018793	13501	0.0015399	Total fatty acids || id:met-c-936	Total fatty acids	Total fatty acids || ||	TRUE	igd	NA	NA	NA	NA	NA	NA	NA	127898	9	0.00601016	140265782	3.0029e-12	Chronotype || id:ebi-a-GCST003837	TRUE	reported	igd	2	TRUE	127898	NA	127898	13505	NA	NA	SD	13505
met-c-936	ebi-a-GCST003837	rs12635074	G	T	G	T	0.0234325	0.007968	0.316648	0.457385	FALSE	FALSE	FALSE	3	55982416	0.01233	13502	0.046441	Total fatty acids || id:met-c-936	Total fatty acids	Total fatty acids || ||	TRUE	igd	NA	NA	NA	NA	NA	NA	NA	127898	3	0.0042206	55982416	8.0001e-09	Chronotype || id:ebi-a-GCST003837	TRUE	reported	igd	2	TRUE	127898	NA	127898	13505	NA	NA	SD	13505
met-c-936	ebi-a-GCST003837	rs113240734	A	G	A	G	0.0374862	0.006591	0.161237	0.200402	FALSE	FALSE	FALSE	1	77699071	0.015268	13503	0.0026514	Total fatty acids || id:met-c-936	Total fatty acids	Total fatty acids || ||	TRUE	igd	NA	NA	NA	NA	NA	NA	NA	127898	1	0.00533723	77699071	1.9989e-13	Chronotype || id:ebi-a-GCST003837	TRUE	reported	igd	2	TRUE	127898	NA	127898	13505	NA	NA	SD	13505
met-c-936	ebi-a-GCST003837	rs9961653	C	T	C	T	-0.0228579	-0.000578	0.578463	0.56317	FALSE	FALSE	FALSE	18	56767671	0.012427	13500	0.0089077	Total fatty acids || id:met-c-936	Total fatty acids	Total fatty acids || ||	TRUE	igd	NA	NA	NA	NA	NA	NA	NA	127898	18	0.00398325	56767671	5.9997e-10	Chronotype || id:ebi-a-GCST003837	TRUE	reported	igd	2	TRUE	127898	NA	127898	13505	NA	NA	SD	13505
met-c-936	ebi-a-GCST003837	rs4821940	C	T	C	T	-0.0218274	-0.001744	0.553247	0.515955	FALSE	FALSE	FALSE	22	40659573	0.012349	13502	0.043276	Total fatty acids || id:met-c-936	Total fatty acids	Total fatty acids || ||	TRUE	igd	NA	NA	NA	NA	NA	NA	NA	127898	22	0.00395346	40659573	4.0001e-09	Chronotype || id:ebi-a-GCST003837	TRUE	reported	igd	2	TRUE	127898	NA	127898	13505	NA	NA	SD	13505
met-c-936	ebi-a-GCST003837	rs516134	T	C	T	C	-0.0813326	-0.005889	0.969209	0.983607	FALSE	FALSE	FALSE	1	182553693	0.051117	13504	0.075903	Total fatty acids || id:met-c-936	Total fatty acids	Total fatty acids || ||	TRUE	igd	NA	NA	NA	NA	NA	NA	NA	127898	1	0.0113804	182553693	9.002e-14	Chronotype || id:ebi-a-GCST003837	TRUE	reported	igd	2	TRUE	127898	NA	127898	13505	NA	NA	SD	13505
met-c-936	ebi-a-GCST003837	rs12140153	T	G	T	G	-0.0393184	-0.008667	0.098358	0.079685	FALSE	FALSE	FALSE	1	62579891	0.023882	13503	0.031603	Total fatty acids || id:met-c-936	Total fatty acids	Total fatty acids || ||	TRUE	igd	NA	NA	NA	NA	NA	NA	NA	127898	1	0.00679222	62579891	1.0003e-10	Chronotype || id:ebi-a-GCST003837	TRUE	reported	igd	2	TRUE	127898	NA	127898	13505	NA	NA	SD	13505
met-c-936	ebi-a-GCST003837	rs10157197	A	G	A	G	-0.0245859	0.000358	0.397794	0.381674	FALSE	FALSE	FALSE	1	150250636	0.012714	13504	0.032686	Total fatty acids || id:met-c-936	Total fatty acids	Total fatty acids || ||	TRUE	igd	NA	NA	NA	NA	NA	NA	NA	127898	1	0.00402809	150250636	0	Chronotype || id:ebi-a-GCST003837	TRUE	reported	igd	2	TRUE	127898	NA	127898	13505	NA	NA	SD	13505
met-c-936	ebi-a-GCST003837	rs2050122	C	T	C	T	-0.0275557	-0.006016	0.804578	0.800014	FALSE	FALSE	FALSE	1	19989205	0.015717	13501	0.009868	Total fatty acids || id:met-c-936	Total fatty acids	Total fatty acids || ||	TRUE	igd	NA	NA	NA	NA	NA	NA	NA	127898	1	0.00493734	19989205	3.9999e-09	Chronotype || id:ebi-a-GCST003837	TRUE	reported	igd	2	TRUE	127898	NA	127898	13505	NA	NA	SD	13505
met-c-936	ebi-a-GCST003837	rs1075265	G	C	G	C	0.02512	-0.000864	0.521902	0.60787	FALSE	TRUE	TRUE	2	54354927	0.012685	13504	0.022007	Total fatty acids || id:met-c-936	Total fatty acids	Total fatty acids || ||	TRUE	igd	NA	NA	NA	NA	NA	NA	NA	127898	2	0.00394094	54354927	7.9999e-11	Chronotype || id:ebi-a-GCST003837	TRUE	reported	igd	2	FALSE	127898	NA	127898	13505	NA	NA	SD	13505
ukb-b-14315	ebi-a-GCST003837	rs12635074	G	T	G	T	0.0234325	-6.773e-05	0.316648	0.321067	FALSE	FALSE	FALSE	3	55982416	0.000125223	462933	0.08	Treatment/medication code: nicorandil || id:ukb-b-14315	Treatment/medication code: nicorandil	Treatment/medication code: nicorandil || ||	TRUE	igd	NA	NA	NA	NA	NA	NA	NA	127898	3	0.0042206	55982416	8.0001e-09	Chronotype || id:ebi-a-GCST003837	TRUE	reported	igd	2	TRUE	127898	NA	127898	462933	1464	461469	SD	462933
ukb-b-14315	ebi-a-GCST003837	rs4821940	C	T	C	T	-0.0218274	9.9112e-05	0.553247	0.550076	FALSE	FALSE	FALSE	22	40659573	0.000117433	462933	0.0099995	Treatment/medication code: nicorandil || id:ukb-b-14315	Treatment/medication code: nicorandil	Treatment/medication code: nicorandil || ||	TRUE	igd	NA	NA	NA	NA	NA	NA	NA	127898	22	0.00395346	40659573	4.0001e-09	Chronotype || id:ebi-a-GCST003837	TRUE	reported	igd	2	TRUE	127898	NA	127898	462933	1464	461469	SD	462933
ukb-b-14315	ebi-a-GCST003837	rs10157197	A	G	A	G	-0.0245859	1.5817e-05	0.397794	0.397636	FALSE	FALSE	FALSE	1	150250636	0.000119653	462933	0.0010003	Treatment/medication code: nicorandil || id:ukb-b-14315	Treatment/medication code: nicorandil	Treatment/medication code: nicorandil || ||	TRUE	igd	NA	NA	NA	NA	NA	NA	NA	127898	1	0.00402809	150250636	0	Chronotype || id:ebi-a-GCST003837	TRUE	reported	igd	2	TRUE	127898	NA	127898	462933	1464	461469	SD	462933
ukb-b-14315	ebi-a-GCST003837	rs1075265	G	C	G	C	0.02512	-5.2976e-05	0.521902	0.522871	FALSE	TRUE	TRUE	2	54354927	0.000117257	462933	0.09	Treatment/medication code: nicorandil || id:ukb-b-14315	Treatment/medication code: nicorandil	Treatment/medication code: nicorandil || ||	TRUE	igd	NA	NA	NA	NA	NA	NA	NA	127898	2	0.00394094	54354927	7.9999e-11	Chronotype || id:ebi-a-GCST003837	TRUE	reported	igd	2	FALSE	127898	NA	127898	462933	1464	461469	SD	462933
ukb-b-14315	ebi-a-GCST003837	rs9961653	C	T	C	T	-0.0228579	1.0112e-05	0.578463	0.576869	FALSE	FALSE	FALSE	18	56767671	0.00011843	462933	0.05	Treatment/medication code: nicorandil || id:ukb-b-14315	Treatment/medication code: nicorandil	Treatment/medication code: nicorandil || ||	TRUE	igd	NA	NA	NA	NA	NA	NA	NA	127898	18	0.00398325	56767671	5.9997e-10	Chronotype || id:ebi-a-GCST003837	TRUE	reported	igd	2	TRUE	127898	NA	127898	462933	1464	461469	SD	462933
ukb-b-5174	ukb-a-11	rs1067404	G	T	G	T	-0.0198366	0.00057287	0.757519	0.756792	FALSE	FALSE	FALSE	2	44675823	0.00199301	327634	0.0019999	Average weekly beer plus cider intake || id:ukb-b-5174	Average weekly beer plus cider intake	Average weekly beer plus cider intake || ||	TRUE	igd	NA	NA	NA	NA	NA	NA	NA	301143	2	0.00278591	44675823	7.92e-14	Morning/evening person (chronotype) || id:ukb-a-11	TRUE	reported	igd	2	TRUE	301143	SD	301143	327634	NA	NA	SD	327634
ukb-b-5174	ukb-a-11	rs11605297	A	G	A	G	0.016942	0.00048618	0.233288	0.232603	FALSE	FALSE	FALSE	11	58296806	0.00202641	327634	0.0050002	Average weekly beer plus cider intake || id:ukb-b-5174	Average weekly beer plus cider intake	Average weekly beer plus cider intake || ||	TRUE	igd	NA	NA	NA	NA	NA	NA	NA	301143	11	0.00282936	58296806	1.2794e-10	Morning/evening person (chronotype) || id:ukb-a-11	TRUE	reported	igd	2	TRUE	301143	SD	301143	327634	NA	NA	SD	327634
ukb-b-5174	ukb-a-11	rs66710942	T	C	T	C	-0.014529	-5.7923e-05	0.593473	0.593454	FALSE	FALSE	FALSE	3	77215327	0.00175057	327634	0.04	Average weekly beer plus cider intake || id:ukb-b-5174	Average weekly beer plus cider intake	Average weekly beer plus cider intake || ||	TRUE	igd	NA	NA	NA	NA	NA	NA	NA	301143	3	0.00244469	77215327	8.0008e-10	Morning/evening person (chronotype) || id:ukb-a-11	TRUE	reported	igd	2	TRUE	301143	SD	301143	327634	NA	NA	SD	327634
ukb-b-5174	ukb-a-11	rs7111355	A	G	A	G	0.0178815	0.00065923	0.83716	0.837098	FALSE	FALSE	FALSE	11	43893093	0.00233004	327634	0.08	Average weekly beer plus cider intake || id:ukb-b-5174	Average weekly beer plus cider intake	Average weekly beer plus cider intake || ||	TRUE	igd	NA	NA	NA	NA	NA	NA	NA	301143	11	0.00325198	43893093	8.3028e-09	Morning/evening person (chronotype) || id:ukb-a-11	TRUE	reported	igd	2	TRUE	301143	SD	301143	327634	NA	NA	SD	327634
ukb-b-5174	ukb-a-11	rs2239626	C	T	C	T	-0.0162523	-0.00072384	0.303496	0.305891	FALSE	FALSE	FALSE	3	185998884	0.00186112	327634	0.05	Average weekly beer plus cider intake || id:ukb-b-5174	Average weekly beer plus cider intake	Average weekly beer plus cider intake || ||	TRUE	igd	NA	NA	NA	NA	NA	NA	NA	301143	3	0.00260617	185998884	4.9262e-11	Morning/evening person (chronotype) || id:ukb-a-11	TRUE	reported	igd	2	TRUE	301143	SD	301143	327634	NA	NA	SD	327634
ukb-b-5174	ukb-a-11	rs7783012	A	G	A	G	-0.013992	8.093e-05	0.592219	0.590655	FALSE	FALSE	FALSE	7	114116881	0.00174375	327634	0.04	Average weekly beer plus cider intake || id:ukb-b-5174	Average weekly beer plus cider intake	Average weekly beer plus cider intake || ||	TRUE	igd	NA	NA	NA	NA	NA	NA	NA	301143	7	0.00243905	114116881	6.6563e-10	Morning/evening person (chronotype) || id:ukb-a-11	TRUE	reported	igd	2	TRUE	301143	SD	301143	327634	NA	NA	SD	327634
ukb-b-5174	ukb-a-11	rs117143374	C	T	C	T	0.0196182	-0.00023894	0.141984	0.141753	FALSE	FALSE	FALSE	21	40555561	0.00246288	327634	1.9993e-05	Average weekly beer plus cider intake || id:ukb-b-5174	Average weekly beer plus cider intake	Average weekly beer plus cider intake || ||	TRUE	igd	NA	NA	NA	NA	NA	NA	NA	301143	21	0.00343206	40555561	9.051e-10	Morning/evening person (chronotype) || id:ukb-a-11	TRUE	reported	igd	2	TRUE	301143	SD	301143	327634	NA	NA	SD	327634
ukb-b-5174	ukb-a-11	rs9348050	C	T	C	T	0.0138817	-0.0007574	0.510503	0.510955	FALSE	FALSE	FALSE	6	166263488	0.00171297	327634	0.00049997	Average weekly beer plus cider intake || id:ukb-b-5174	Average weekly beer plus cider intake	Average weekly beer plus cider intake || ||	TRUE	igd	NA	NA	NA	NA	NA	NA	NA	301143	6	0.00239075	166263488	3.8807e-10	Morning/evening person (chronotype) || id:ukb-a-11	TRUE	reported	igd	2	TRUE	301143	SD	301143	327634	NA	NA	SD	327634
ukb-b-5174	ukb-a-11	rs2653349	G	A	G	A	0.0267733	0.00044025	0.783617	0.786989	FALSE	FALSE	FALSE	6	55142337	0.00208805	327634	0.04	Average weekly beer plus cider intake || id:ukb-b-5174	Average weekly beer plus cider intake	Average weekly beer plus cider intake || ||	TRUE	igd	NA	NA	NA	NA	NA	NA	NA	301143	6	0.00290186	55142337	8.2033e-21	Morning/evening person (chronotype) || id:ukb-a-11	TRUE	reported	igd	2	TRUE	301143	SD	301143	327634	NA	NA	SD	327634
ukb-b-5174	ukb-a-11	rs2762088	G	T	G	T	-0.0153577	0.00084543	0.759974	0.761365	FALSE	FALSE	FALSE	13	94065186	0.00201113	327634	0.006	Average weekly beer plus cider intake || id:ukb-b-5174	Average weekly beer plus cider intake	Average weekly beer plus cider intake || ||	TRUE	igd	NA	NA	NA	NA	NA	NA	NA	301143	13	0.0028095	94065186	5.9759e-09	Morning/evening person (chronotype) || id:ukb-a-11	TRUE	reported	igd	2	TRUE	301143	SD	301143	327634	NA	NA	SD	327634
ukb-b-5174	ukb-a-11	rs2971970	G	T	G	T	0.0168253	-0.00044885	0.781866	0.782559	FALSE	FALSE	FALSE	7	133643778	0.0020746	327634	0.002	Average weekly beer plus cider intake || id:ukb-b-5174	Average weekly beer plus cider intake	Average weekly beer plus cider intake || ||	TRUE	igd	NA	NA	NA	NA	NA	NA	NA	301143	7	0.0028937	133643778	8.836e-11	Morning/evening person (chronotype) || id:ukb-a-11	TRUE	reported	igd	2	TRUE	301143	SD	301143	327634	NA	NA	SD	327634
ukb-b-5174	ukb-a-11	rs73208536	G	A	G	A	-0.0147285	-0.0005484	0.395296	0.398315	FALSE	FALSE	FALSE	12	90428028	0.00174297	327634	7e-05	Average weekly beer plus cider intake || id:ukb-b-5174	Average weekly beer plus cider intake	Average weekly beer plus cider intake || ||	TRUE	igd	NA	NA	NA	NA	NA	NA	NA	301143	12	0.00244154	90428028	6.1644e-10	Morning/evening person (chronotype) || id:ukb-a-11	TRUE	reported	igd	2	TRUE	301143	SD	301143	327634	NA	NA	SD	327634
ukb-b-5174	ukb-a-11	rs9964420	A	C	A	C	0.0209231	0.00010246	0.305115	0.303871	FALSE	FALSE	FALSE	18	56824041	0.00186845	327634	0.06	Average weekly beer plus cider intake || id:ukb-b-5174	Average weekly beer plus cider intake	Average weekly beer plus cider intake || ||	TRUE	igd	NA	NA	NA	NA	NA	NA	NA	301143	18	0.00260667	56824041	4.15e-18	Morning/evening person (chronotype) || id:ukb-a-11	TRUE	reported	igd	2	TRUE	301143	SD	301143	327634	NA	NA	SD	327634
ukb-b-5174	ukb-a-11	rs10520176	C	T	C	T	0.0206927	-2.318e-05	0.498019	0.49969	FALSE	FALSE	FALSE	2	77217310	0.00171403	327634	0.0079992	Average weekly beer plus cider intake || id:ukb-b-5174	Average weekly beer plus cider intake	Average weekly beer plus cider intake || ||	TRUE	igd	NA	NA	NA	NA	NA	NA	NA	301143	2	0.00239744	77217310	1.0099e-19	Morning/evening person (chronotype) || id:ukb-a-11	TRUE	reported	igd	2	TRUE	301143	SD	301143	327634	NA	NA	SD	327634
ukb-b-5174	ukb-a-11	rs73325957	C	T	C	T	0.0190246	2.9317e-05	0.140107	0.140614	FALSE	FALSE	FALSE	12	63514094	0.00246787	327634	0	Average weekly beer plus cider intake || id:ukb-b-5174	Average weekly beer plus cider intake	Average weekly beer plus cider intake || ||	TRUE	igd	NA	NA	NA	NA	NA	NA	NA	301143	12	0.00344994	63514094	5.0131e-09	Morning/evening person (chronotype) || id:ukb-a-11	TRUE	reported	igd	2	TRUE	301143	SD	301143	327634	NA	NA	SD	327634
ukb-b-5174	ukb-a-11	rs75815271	C	T	C	T	-0.025759	-0.00011666	0.0743878	0.074158	FALSE	FALSE	FALSE	3	48405661	0.00328659	327634	0.02	Average weekly beer plus cider intake || id:ukb-b-5174	Average weekly beer plus cider intake	Average weekly beer plus cider intake || ||	TRUE	igd	NA	NA	NA	NA	NA	NA	NA	301143	3	0.0045793	48405661	8.5579e-09	Morning/evening person (chronotype) || id:ukb-a-11	TRUE	reported	igd	2	TRUE	301143	SD	301143	327634	NA	NA	SD	327634
ukb-b-5174	ukb-a-11	rs2125109	T	C	T	C	0.0155273	-4.4319e-05	0.307427	0.307796	FALSE	FALSE	FALSE	3	182277971	0.00185221	327634	0.049999	Average weekly beer plus cider intake || id:ukb-b-5174	Average weekly beer plus cider intake	Average weekly beer plus cider intake || ||	TRUE	igd	NA	NA	NA	NA	NA	NA	NA	301143	3	0.00258728	182277971	9.5853e-10	Morning/evening person (chronotype) || id:ukb-a-11	TRUE	reported	igd	2	TRUE	301143	SD	301143	327634	NA	NA	SD	327634
ukb-b-5174	ukb-a-11	rs1296328	C	A	C	A	0.0157883	-9.848e-05	0.559914	0.55888	FALSE	FALSE	FALSE	4	137083193	0.00173147	327634	0.03	Average weekly beer plus cider intake || id:ukb-b-5174	Average weekly beer plus cider intake	Average weekly beer plus cider intake || ||	TRUE	igd	NA	NA	NA	NA	NA	NA	NA	301143	4	0.00241688	137083193	4.7739e-12	Morning/evening person (chronotype) || id:ukb-a-11	TRUE	reported	igd	2	TRUE	301143	SD	301143	327634	NA	NA	SD	327634
ukb-b-5174	ukb-a-11	rs10280205	C	T	C	T	0.0149636	0.00034488	0.30719	0.3091	FALSE	FALSE	FALSE	7	24082063	0.00185315	327634	0.07	Average weekly beer plus cider intake || id:ukb-b-5174	Average weekly beer plus cider intake	Average weekly beer plus cider intake || ||	TRUE	igd	NA	NA	NA	NA	NA	NA	NA	301143	7	0.00258998	24082063	5.9032e-10	Morning/evening person (chronotype) || id:ukb-a-11	TRUE	reported	igd	2	TRUE	301143	SD	301143	327634	NA	NA	SD	327634
ukb-b-5174	ukb-a-11	rs228674	T	C	T	C	0.0257233	0.00064071	0.0968879	0.097427	FALSE	FALSE	FALSE	1	7874975	0.00288357	327634	0.06	Average weekly beer plus cider intake || id:ukb-b-5174	Average weekly beer plus cider intake	Average weekly beer plus cider intake || ||	TRUE	igd	NA	NA	NA	NA	NA	NA	NA	301143	1	0.00404308	7874975	9.904e-11	Morning/evening person (chronotype) || id:ukb-a-11	TRUE	reported	igd	2	TRUE	301143	SD	301143	327634	NA	NA	SD	327634
ukb-b-5174	ukb-a-11	rs9831488	G	A	G	A	-0.0170062	-0.00071405	0.348758	0.352724	FALSE	FALSE	FALSE	3	160755062	0.00180857	327634	0.03	Average weekly beer plus cider intake || id:ukb-b-5174	Average weekly beer plus cider intake	Average weekly beer plus cider intake || ||	TRUE	igd	NA	NA	NA	NA	NA	NA	NA	301143	3	0.00253204	160755062	8.6595e-12	Morning/evening person (chronotype) || id:ukb-a-11	TRUE	reported	igd	2	TRUE	301143	SD	301143	327634	NA	NA	SD	327634
ukb-b-5174	ukb-a-11	rs113851554	T	G	T	G	0.0298787	-0.00081189	0.0566594	0.057497	FALSE	FALSE	FALSE	2	66750564	0.00380483	327634	0.02	Average weekly beer plus cider intake || id:ukb-b-5174	Average weekly beer plus cider intake	Average weekly beer plus cider intake || ||	TRUE	igd	NA	NA	NA	NA	NA	NA	NA	301143	2	0.00533726	66750564	1.6865e-09	Morning/evening person (chronotype) || id:ukb-a-11	TRUE	reported	igd	2	TRUE	301143	SD	301143	327634	NA	NA	SD	327634
ukb-b-5174	ukb-a-11	rs9381812	G	A	G	A	-0.0174062	-0.00010988	0.296604	0.294741	FALSE	FALSE	FALSE	6	13183998	0.00187933	327634	0.0080009	Average weekly beer plus cider intake || id:ukb-b-5174	Average weekly beer plus cider intake	Average weekly beer plus cider intake || ||	TRUE	igd	NA	NA	NA	NA	NA	NA	NA	301143	6	0.00261703	13183998	9.134e-12	Morning/evening person (chronotype) || id:ukb-a-11	TRUE	reported	igd	2	TRUE	301143	SD	301143	327634	NA	NA	SD	327634
ukb-b-5174	ukb-a-11	rs28458909	T	C	T	C	0.0297926	-0.00036131	0.124833	0.122219	FALSE	FALSE	FALSE	9	140257189	0.00260708	327634	0	Average weekly beer plus cider intake || id:ukb-b-5174	Average weekly beer plus cider intake	Average weekly beer plus cider intake || ||	TRUE	igd	NA	NA	NA	NA	NA	NA	NA	301143	9	0.00360916	140257189	5.2862e-17	Morning/evening person (chronotype) || id:ukb-a-11	TRUE	reported	igd	2	TRUE	301143	SD	301143	327634	NA	NA	SD	327634
ukb-b-5174	ukb-a-11	rs17604349	A	G	A	G	0.0193793	0.00040669	0.177489	0.180326	FALSE	FALSE	FALSE	16	72210865	0.00222827	327634	0.03	Average weekly beer plus cider intake || id:ukb-b-5174	Average weekly beer plus cider intake	Average weekly beer plus cider intake || ||	TRUE	igd	NA	NA	NA	NA	NA	NA	NA	301143	16	0.00313708	72210865	5.2064e-11	Morning/evening person (chronotype) || id:ukb-a-11	TRUE	reported	igd	2	TRUE	301143	SD	301143	327634	NA	NA	SD	327634
ukb-b-5174	ukb-a-11	rs61770703	C	T	C	T	-0.0138795	-3.102e-05	0.520074	0.520069	FALSE	FALSE	FALSE	1	79419861	0.00171508	327634	0.0069999	Average weekly beer plus cider intake || id:ukb-b-5174	Average weekly beer plus cider intake	Average weekly beer plus cider intake || ||	TRUE	igd	NA	NA	NA	NA	NA	NA	NA	301143	1	0.00239604	79419861	9.3458e-10	Morning/evening person (chronotype) || id:ukb-a-11	TRUE	reported	igd	2	TRUE	301143	SD	301143	327634	NA	NA	SD	327634
ukb-b-5174	ukb-a-11	rs12040629	A	G	A	G	-0.0302285	-0.0007999	0.161365	0.160621	FALSE	FALSE	FALSE	1	77705365	0.0023231	327634	0	Average weekly beer plus cider intake || id:ukb-b-5174	Average weekly beer plus cider intake	Average weekly beer plus cider intake || ||	TRUE	igd	NA	NA	NA	NA	NA	NA	NA	301143	1	0.00323964	77705365	5.755e-22	Morning/evening person (chronotype) || id:ukb-a-11	TRUE	reported	igd	2	TRUE	301143	SD	301143	327634	NA	NA	SD	327634
ukb-b-5174	ukb-a-11	rs4527088	G	A	G	A	0.0171556	0.00048846	0.411272	0.412715	FALSE	FALSE	FALSE	18	38018996	0.00174563	327634	0	Average weekly beer plus cider intake || id:ukb-b-5174	Average weekly beer plus cider intake	Average weekly beer plus cider intake || ||	TRUE	igd	NA	NA	NA	NA	NA	NA	NA	301143	18	0.00243959	38018996	3.845e-14	Morning/evening person (chronotype) || id:ukb-a-11	TRUE	reported	igd	2	TRUE	301143	SD	301143	327634	NA	NA	SD	327634
ukb-b-5174	ukb-a-11	rs4685141	T	C	T	C	0.0198909	8.5732e-05	0.129948	0.12998	FALSE	FALSE	FALSE	3	14400610	0.00256372	327634	0	Average weekly beer plus cider intake || id:ukb-b-5174	Average weekly beer plus cider intake	Average weekly beer plus cider intake || ||	TRUE	igd	NA	NA	NA	NA	NA	NA	NA	301143	3	0.00358156	14400610	7.9937e-09	Morning/evening person (chronotype) || id:ukb-a-11	TRUE	reported	igd	2	TRUE	301143	SD	301143	327634	NA	NA	SD	327634
ukb-b-5174	ukb-a-11	rs4729303	T	C	T	C	-0.0213842	-0.00054199	0.813637	0.812218	FALSE	FALSE	FALSE	7	96474878	0.00218898	327634	0.01	Average weekly beer plus cider intake || id:ukb-b-5174	Average weekly beer plus cider intake	Average weekly beer plus cider intake || ||	TRUE	igd	NA	NA	NA	NA	NA	NA	NA	301143	7	0.00306667	96474878	1.067e-13	Morning/evening person (chronotype) || id:ukb-a-11	TRUE	reported	igd	2	TRUE	301143	SD	301143	327634	NA	NA	SD	327634
ukb-b-5174	ukb-a-11	rs12927162	G	A	G	A	0.0212584	3.865e-05	0.277378	0.276545	FALSE	FALSE	FALSE	16	52684916	0.0019121	327634	0.01	Average weekly beer plus cider intake || id:ukb-b-5174	Average weekly beer plus cider intake	Average weekly beer plus cider intake || ||	TRUE	igd	NA	NA	NA	NA	NA	NA	NA	301143	16	0.00266752	52684916	6.0066e-16	Morning/evening person (chronotype) || id:ukb-a-11	TRUE	reported	igd	2	TRUE	301143	SD	301143	327634	NA	NA	SD	327634
ukb-b-5174	ukb-a-11	rs4784655	C	G	C	G	0.0147098	-0.00090314	0.321233	0.321439	FALSE	TRUE	FALSE	16	56364030	0.00183592	327634	0	Average weekly beer plus cider intake || id:ukb-b-5174	Average weekly beer plus cider intake	Average weekly beer plus cider intake || ||	TRUE	igd	NA	NA	NA	NA	NA	NA	NA	301143	16	0.00256601	56364030	9.0262e-10	Morning/evening person (chronotype) || id:ukb-a-11	TRUE	reported	igd	2	TRUE	301143	SD	301143	327634	NA	NA	SD	327634
ukb-b-5174	ukb-a-11	rs2322000	T	A	T	A	-0.015372	0.00048205	0.320935	0.319109	FALSE	TRUE	FALSE	13	59623062	0.00184721	327634	0.0089997	Average weekly beer plus cider intake || id:ukb-b-5174	Average weekly beer plus cider intake	Average weekly beer plus cider intake || ||	TRUE	igd	NA	NA	NA	NA	NA	NA	NA	301143	13	0.00257549	59623062	3.9624e-10	Morning/evening person (chronotype) || id:ukb-a-11	TRUE	reported	igd	2	TRUE	301143	SD	301143	327634	NA	NA	SD	327634
ukb-b-5174	ukb-a-11	rs2364972	G	A	G	A	-0.0131243	-0.000811	0.464561	0.462948	FALSE	FALSE	FALSE	17	65475332	0.00171714	327634	0.0001	Average weekly beer plus cider intake || id:ukb-b-5174	Average weekly beer plus cider intake	Average weekly beer plus cider intake || ||	TRUE	igd	NA	NA	NA	NA	NA	NA	NA	301143	17	0.00239824	65475332	4.415e-09	Morning/evening person (chronotype) || id:ukb-a-11	TRUE	reported	igd	2	TRUE	301143	SD	301143	327634	NA	NA	SD	327634
ukb-b-5174	ukb-a-11	rs509476	C	T	C	T	0.0823325	0.0029447	0.969683	0.970045	FALSE	FALSE	FALSE	1	182573227	0.00501885	327634	0.00090011	Average weekly beer plus cider intake || id:ukb-b-5174	Average weekly beer plus cider intake	Average weekly beer plus cider intake || ||	TRUE	igd	NA	NA	NA	NA	NA	NA	NA	301143	1	0.00698321	182573227	4.6375e-33	Morning/evening person (chronotype) || id:ukb-a-11	TRUE	reported	igd	2	TRUE	301143	SD	301143	327634	NA	NA	SD	327634
ukb-b-5174	ukb-a-11	rs6477309	T	C	T	C	-0.0141469	-1.7749e-05	0.665589	0.665452	FALSE	FALSE	FALSE	9	8450638	0.00182103	327634	0	Average weekly beer plus cider intake || id:ukb-b-5174	Average weekly beer plus cider intake	Average weekly beer plus cider intake || ||	TRUE	igd	NA	NA	NA	NA	NA	NA	NA	301143	9	0.00254281	8450638	6.4624e-09	Morning/evening person (chronotype) || id:ukb-a-11	TRUE	reported	igd	2	TRUE	301143	SD	301143	327634	NA	NA	SD	327634
ukb-b-5174	ukb-a-11	rs67988891	G	C	G	C	-0.0179504	-0.00048894	0.319237	0.319208	FALSE	TRUE	FALSE	5	152204741	0.00183698	327634	0.08	Average weekly beer plus cider intake || id:ukb-b-5174	Average weekly beer plus cider intake	Average weekly beer plus cider intake || ||	TRUE	igd	NA	NA	NA	NA	NA	NA	NA	301143	5	0.00256678	152204741	6.8906e-13	Morning/evening person (chronotype) || id:ukb-a-11	TRUE	reported	igd	2	TRUE	301143	SD	301143	327634	NA	NA	SD	327634
ukb-b-5174	ukb-a-11	rs12432176	A	C	A	C	-0.0150304	0.00093611	0.380225	0.379887	FALSE	FALSE	FALSE	14	101021218	0.00176919	327634	0.0069996	Average weekly beer plus cider intake || id:ukb-b-5174	Average weekly beer plus cider intake	Average weekly beer plus cider intake || ||	TRUE	igd	NA	NA	NA	NA	NA	NA	NA	301143	14	0.0024691	101021218	1.4905e-10	Morning/evening person (chronotype) || id:ukb-a-11	TRUE	reported	igd	2	TRUE	301143	SD	301143	327634	NA	NA	SD	327634
ukb-b-5174	ukb-a-11	rs7313852	A	G	A	G	0.0219527	0.00071934	0.435431	0.434288	FALSE	FALSE	FALSE	12	38908389	0.00172842	327634	0.02	Average weekly beer plus cider intake || id:ukb-b-5174	Average weekly beer plus cider intake	Average weekly beer plus cider intake || ||	TRUE	igd	NA	NA	NA	NA	NA	NA	NA	301143	12	0.00241684	38908389	6.047e-21	Morning/evening person (chronotype) || id:ukb-a-11	TRUE	reported	igd	2	TRUE	301143	SD	301143	327634	NA	NA	SD	327634
ukb-b-5174	ukb-a-11	rs56265640	A	G	A	G	-0.0168399	-0.00021668	0.23275	0.22941	FALSE	FALSE	FALSE	8	8121882	0.00203982	327634	0	Average weekly beer plus cider intake || id:ukb-b-5174	Average weekly beer plus cider intake	Average weekly beer plus cider intake || ||	TRUE	igd	NA	NA	NA	NA	NA	NA	NA	301143	8	0.00283798	8121882	9.6429e-10	Morning/evening person (chronotype) || id:ukb-a-11	TRUE	reported	igd	2	TRUE	301143	SD	301143	327634	NA	NA	SD	327634
ukb-b-5174	ukb-a-11	rs778147	A	C	A	C	0.0152648	0.00054611	0.633607	0.63422	FALSE	FALSE	FALSE	2	61606566	0.00177548	327634	0	Average weekly beer plus cider intake || id:ukb-b-5174	Average weekly beer plus cider intake	Average weekly beer plus cider intake || ||	TRUE	igd	NA	NA	NA	NA	NA	NA	NA	301143	2	0.0024799	61606566	4.9808e-11	Morning/evening person (chronotype) || id:ukb-a-11	TRUE	reported	igd	2	TRUE	301143	SD	301143	327634	NA	NA	SD	327634
ukb-b-5174	ukb-a-11	rs80271258	T	C	T	C	0.0416911	0.00099796	0.0877182	0.086938	FALSE	FALSE	FALSE	2	239311505	0.00303692	327634	0.001	Average weekly beer plus cider intake || id:ukb-b-5174	Average weekly beer plus cider intake	Average weekly beer plus cider intake || ||	TRUE	igd	NA	NA	NA	NA	NA	NA	NA	301143	2	0.00422947	239311505	4.254e-24	Morning/evening person (chronotype) || id:ukb-a-11	TRUE	reported	igd	2	TRUE	301143	SD	301143	327634	NA	NA	SD	327634
ukb-b-5174	ukb-a-11	rs10189912	G	A	G	A	0.0183096	-0.00076598	0.370296	0.367898	FALSE	FALSE	FALSE	2	144162609	0.0017723	327634	0.00019996	Average weekly beer plus cider intake || id:ukb-b-5174	Average weekly beer plus cider intake	Average weekly beer plus cider intake || ||	TRUE	igd	NA	NA	NA	NA	NA	NA	NA	301143	2	0.00247317	144162609	3.3199e-14	Morning/evening person (chronotype) || id:ukb-a-11	TRUE	reported	igd	2	TRUE	301143	SD	301143	327634	NA	NA	SD	327634
ukb-b-5174	ukb-a-11	rs1421085	C	T	C	T	-0.022268	-0.0054588	0.40212	0.401556	FALSE	FALSE	FALSE	16	53800954	0.00174549	327634	3.0042e-20	Average weekly beer plus cider intake || id:ukb-b-5174	Average weekly beer plus cider intake	Average weekly beer plus cider intake || ||	TRUE	igd	NA	NA	NA	NA	NA	NA	NA	301143	16	0.0024365	53800954	3.2121e-21	Morning/evening person (chronotype) || id:ukb-a-11	TRUE	reported	igd	2	TRUE	301143	SD	301143	327634	NA	NA	SD	327634
ukb-b-5174	ukb-a-11	rs17416732	C	T	C	T	-0.0151033	0.00010248	0.373748	0.375157	FALSE	FALSE	FALSE	1	21256368	0.0017682	327634	0	Average weekly beer plus cider intake || id:ukb-b-5174	Average weekly beer plus cider intake	Average weekly beer plus cider intake || ||	TRUE	igd	NA	NA	NA	NA	NA	NA	NA	301143	1	0.00247515	21256368	4.904e-11	Morning/evening person (chronotype) || id:ukb-a-11	TRUE	reported	igd	2	TRUE	301143	SD	301143	327634	NA	NA	SD	327634
ukb-b-5174	ukb-a-11	rs6131942	G	A	G	A	-0.0134549	-0.00082289	0.578649	0.578994	FALSE	FALSE	FALSE	20	17348608	0.00173661	327634	0	Average weekly beer plus cider intake || id:ukb-b-5174	Average weekly beer plus cider intake	Average weekly beer plus cider intake || ||	TRUE	igd	NA	NA	NA	NA	NA	NA	NA	301143	20	0.00242485	17348608	8.7939e-09	Morning/evening person (chronotype) || id:ukb-a-11	TRUE	reported	igd	2	TRUE	301143	SD	301143	327634	NA	NA	SD	327634
ukb-b-5174	ukb-a-11	rs850894	T	A	T	A	0.0145002	-7.9661e-05	0.706827	0.705937	FALSE	TRUE	FALSE	2	186210402	0.00187812	327634	0.08	Average weekly beer plus cider intake || id:ukb-b-5174	Average weekly beer plus cider intake	Average weekly beer plus cider intake || ||	TRUE	igd	NA	NA	NA	NA	NA	NA	NA	301143	2	0.00262396	186210402	2.771e-09	Morning/evening person (chronotype) || id:ukb-a-11	TRUE	reported	igd	2	TRUE	301143	SD	301143	327634	NA	NA	SD	327634
ukb-b-5174	ukb-a-11	rs9987253	A	G	A	G	0.0183557	0.00070101	0.220549	0.221401	FALSE	FALSE	FALSE	8	76606910	0.00206331	327634	0.0030001	Average weekly beer plus cider intake || id:ukb-b-5174	Average weekly beer plus cider intake	Average weekly beer plus cider intake || ||	TRUE	igd	NA	NA	NA	NA	NA	NA	NA	301143	8	0.00288198	76606910	9.0384e-11	Morning/evening person (chronotype) || id:ukb-a-11	TRUE	reported	igd	2	TRUE	301143	SD	301143	327634	NA	NA	SD	327634
ukb-b-5174	ukb-a-11	rs62082401	G	C	G	C	-0.0218407	-0.00014261	0.190402	0.191471	FALSE	TRUE	FALSE	18	5186019	0.00217215	327634	0.05	Average weekly beer plus cider intake || id:ukb-b-5174	Average weekly beer plus cider intake	Average weekly beer plus cider intake || ||	TRUE	igd	NA	NA	NA	NA	NA	NA	NA	301143	18	0.0030454	5186019	4.2335e-14	Morning/evening person (chronotype) || id:ukb-a-11	TRUE	reported	igd	2	TRUE	301143	SD	301143	327634	NA	NA	SD	327634
ukb-b-5174	ukb-a-11	rs12140153	T	G	T	G	0.0284315	-0.00015054	0.0967607	0.094919	FALSE	FALSE	FALSE	1	62579891	0.0029905	327634	0	Average weekly beer plus cider intake || id:ukb-b-5174	Average weekly beer plus cider intake	Average weekly beer plus cider intake || ||	TRUE	igd	NA	NA	NA	NA	NA	NA	NA	301143	1	0.00415367	62579891	6.6832e-13	Morning/evening person (chronotype) || id:ukb-a-11	TRUE	reported	igd	2	TRUE	301143	SD	301143	327634	NA	NA	SD	327634
ukb-b-5174	ukb-a-11	rs4417706	T	A	T	A	-0.0153237	0.0002119	0.482746	0.482909	FALSE	TRUE	TRUE	2	198944655	0.00171241	327634	0	Average weekly beer plus cider intake || id:ukb-b-5174	Average weekly beer plus cider intake	Average weekly beer plus cider intake || ||	TRUE	igd	NA	NA	NA	NA	NA	NA	NA	301143	2	0.00239351	198944655	5.3359e-11	Morning/evening person (chronotype) || id:ukb-a-11	TRUE	reported	igd	2	FALSE	301143	SD	301143	327634	NA	NA	SD	327634
ukb-b-5174	ukb-a-11	rs2232839	T	C	T	C	0.0194209	0.00068545	0.218464	0.217953	FALSE	FALSE	FALSE	17	17399635	0.00210145	327634	0.02	Average weekly beer plus cider intake || id:ukb-b-5174	Average weekly beer plus cider intake	Average weekly beer plus cider intake || ||	TRUE	igd	NA	NA	NA	NA	NA	NA	NA	301143	17	0.0029326	17399635	5.3916e-12	Morning/evening person (chronotype) || id:ukb-a-11	TRUE	reported	igd	2	TRUE	301143	SD	301143	327634	NA	NA	SD	327634
ukb-b-5174	ukb-a-11	rs4729854	A	T	A	T	0.0217736	-0.00014062	0.487484	0.481849	FALSE	TRUE	TRUE	7	102383663	0.00175072	327634	0.02	Average weekly beer plus cider intake || id:ukb-b-5174	Average weekly beer plus cider intake	Average weekly beer plus cider intake || ||	TRUE	igd	NA	NA	NA	NA	NA	NA	NA	301143	7	0.00244372	102383663	1.2979e-20	Morning/evening person (chronotype) || id:ukb-a-11	TRUE	reported	igd	2	FALSE	301143	SD	301143	327634	NA	NA	SD	327634
ukb-b-5174	ukb-a-11	rs80097534	T	G	T	G	0.0234436	3.8499e-05	0.0993479	0.097876	FALSE	FALSE	FALSE	12	121029604	0.00290436	327634	0.05	Average weekly beer plus cider intake || id:ukb-b-5174	Average weekly beer plus cider intake	Average weekly beer plus cider intake || ||	TRUE	igd	NA	NA	NA	NA	NA	NA	NA	301143	12	0.00405176	121029604	2.1357e-10	Morning/evening person (chronotype) || id:ukb-a-11	TRUE	reported	igd	2	TRUE	301143	SD	301143	327634	NA	NA	SD	327634
ukb-b-5174	ukb-a-11	rs4792268	A	G	A	G	0.0337363	-2.9636e-05	0.919509	0.918825	FALSE	FALSE	FALSE	17	8061708	0.00312867	327634	0.02	Average weekly beer plus cider intake || id:ukb-b-5174	Average weekly beer plus cider intake	Average weekly beer plus cider intake || ||	TRUE	igd	NA	NA	NA	NA	NA	NA	NA	301143	17	0.00438892	8061708	5.1426e-15	Morning/evening person (chronotype) || id:ukb-a-11	TRUE	reported	igd	2	TRUE	301143	SD	301143	327634	NA	NA	SD	327634
ukb-b-5174	ukb-a-11	rs11218901	T	C	T	C	0.0190902	1.753e-05	0.136037	0.135252	FALSE	FALSE	FALSE	11	122818795	0.002507	327634	0.0049997	Average weekly beer plus cider intake || id:ukb-b-5174	Average weekly beer plus cider intake	Average weekly beer plus cider intake || ||	TRUE	igd	NA	NA	NA	NA	NA	NA	NA	301143	11	0.00349458	122818795	6.9008e-09	Morning/evening person (chronotype) || id:ukb-a-11	TRUE	reported	igd	2	TRUE	301143	SD	301143	327634	NA	NA	SD	327634
ukb-b-5174	ukb-a-11	rs10495976	T	A	T	A	-0.0141953	-2.909e-05	0.391545	0.390211	FALSE	TRUE	FALSE	2	49750698	0.00176221	327634	0.0019999	Average weekly beer plus cider intake || id:ukb-b-5174	Average weekly beer plus cider intake	Average weekly beer plus cider intake || ||	TRUE	igd	NA	NA	NA	NA	NA	NA	NA	301143	2	0.00246291	49750698	2.4138e-10	Morning/evening person (chronotype) || id:ukb-a-11	TRUE	reported	igd	2	TRUE	301143	SD	301143	327634	NA	NA	SD	327634
ukb-b-5174	ukb-a-11	rs60616179	G	A	G	A	0.0331401	8.6362e-05	0.0545494	0.05527	FALSE	FALSE	FALSE	6	110244765	0.0037745	327634	0	Average weekly beer plus cider intake || id:ukb-b-5174	Average weekly beer plus cider intake	Average weekly beer plus cider intake || ||	TRUE	igd	NA	NA	NA	NA	NA	NA	NA	301143	6	0.005292	110244765	7.9848e-11	Morning/evening person (chronotype) || id:ukb-a-11	TRUE	reported	igd	2	TRUE	301143	SD	301143	327634	NA	NA	SD	327634
ukb-b-5174	ukb-a-11	rs16881183	T	C	T	C	-0.0141141	-0.00097273	0.376582	0.373853	FALSE	FALSE	FALSE	8	33601233	0.00177031	327634	0	Average weekly beer plus cider intake || id:ukb-b-5174	Average weekly beer plus cider intake	Average weekly beer plus cider intake || ||	TRUE	igd	NA	NA	NA	NA	NA	NA	NA	301143	8	0.00246751	33601233	6.638e-10	Morning/evening person (chronotype) || id:ukb-a-11	TRUE	reported	igd	2	TRUE	301143	SD	301143	327634	NA	NA	SD	327634
ukb-b-5174	ukb-a-11	rs9278039	C	T	C	T	0.0188931	0.00061004	0.143414	0.145714	FALSE	FALSE	FALSE	6	33355103	0.00241844	327634	0.0069994	Average weekly beer plus cider intake || id:ukb-b-5174	Average weekly beer plus cider intake	Average weekly beer plus cider intake || ||	TRUE	igd	NA	NA	NA	NA	NA	NA	NA	301143	6	0.00340343	33355103	8.3975e-09	Morning/evening person (chronotype) || id:ukb-a-11	TRUE	reported	igd	2	TRUE	301143	SD	301143	327634	NA	NA	SD	327634
ukb-b-5174	ukb-a-11	rs75284686	T	C	T	C	-0.0855377	-0.0006178	0.0103826	0.010812	FALSE	FALSE	FALSE	6	153105795	0.00834777	327634	0.08	Average weekly beer plus cider intake || id:ukb-b-5174	Average weekly beer plus cider intake	Average weekly beer plus cider intake || ||	TRUE	igd	NA	NA	NA	NA	NA	NA	NA	301143	6	0.0118573	153105795	4.4753e-14	Morning/evening person (chronotype) || id:ukb-a-11	TRUE	reported	igd	2	TRUE	301143	SD	301143	327634	NA	NA	SD	327634
ukb-b-5174	ukb-a-11	rs1947198	T	C	T	C	-0.0204385	-0.00081743	0.122063	0.122609	FALSE	FALSE	FALSE	2	149390435	0.00260621	327634	0.08	Average weekly beer plus cider intake || id:ukb-b-5174	Average weekly beer plus cider intake	Average weekly beer plus cider intake || ||	TRUE	igd	NA	NA	NA	NA	NA	NA	NA	301143	2	0.00364723	149390435	9.822e-10	Morning/evening person (chronotype) || id:ukb-a-11	TRUE	reported	igd	2	TRUE	301143	SD	301143	327634	NA	NA	SD	327634
ukb-b-5174	ukb-a-11	rs1958885	G	T	G	T	0.0147766	-0.00019775	0.728656	0.729558	FALSE	FALSE	FALSE	14	41002929	0.00192337	327634	0.05	Average weekly beer plus cider intake || id:ukb-b-5174	Average weekly beer plus cider intake	Average weekly beer plus cider intake || ||	TRUE	igd	NA	NA	NA	NA	NA	NA	NA	301143	14	0.00268393	41002929	6.8282e-09	Morning/evening person (chronotype) || id:ukb-a-11	TRUE	reported	igd	2	TRUE	301143	SD	301143	327634	NA	NA	SD	327634
ukb-b-5174	ukb-a-11	rs12949341	G	A	G	A	0.0141893	3.873e-05	0.330901	0.331361	FALSE	FALSE	FALSE	17	34011819	0.00181719	327634	0.05	Average weekly beer plus cider intake || id:ukb-b-5174	Average weekly beer plus cider intake	Average weekly beer plus cider intake || ||	TRUE	igd	NA	NA	NA	NA	NA	NA	NA	301143	17	0.00253803	34011819	2.6391e-09	Morning/evening person (chronotype) || id:ukb-a-11	TRUE	reported	igd	2	TRUE	301143	SD	301143	327634	NA	NA	SD	327634
ukb-b-5174	ukb-a-11	rs6967481	T	C	T	C	-0.0173287	7.2723e-05	0.496889	0.496432	FALSE	FALSE	FALSE	7	50642701	0.00171843	327634	0.07	Average weekly beer plus cider intake || id:ukb-b-5174	Average weekly beer plus cider intake	Average weekly beer plus cider intake || ||	TRUE	igd	NA	NA	NA	NA	NA	NA	NA	301143	7	0.00240067	50642701	2.7716e-14	Morning/evening person (chronotype) || id:ukb-a-11	TRUE	reported	igd	2	TRUE	301143	SD	301143	327634	NA	NA	SD	327634
ukb-b-5174	ukb-a-11	rs4899502	A	G	A	G	0.014098	-0.00099685	0.689166	0.687067	FALSE	FALSE	FALSE	14	74669893	0.00184329	327634	0.08	Average weekly beer plus cider intake || id:ukb-b-5174	Average weekly beer plus cider intake	Average weekly beer plus cider intake || ||	TRUE	igd	NA	NA	NA	NA	NA	NA	NA	301143	14	0.00257866	74669893	5.7583e-09	Morning/evening person (chronotype) || id:ukb-a-11	TRUE	reported	igd	2	TRUE	301143	SD	301143	327634	NA	NA	SD	327634
ukb-b-5174	ukb-a-11	rs72720396	G	A	G	A	-0.0212689	-0.0043662	0.231132	0.230212	FALSE	FALSE	FALSE	1	91191582	0.00203133	327634	5.0003e-13	Average weekly beer plus cider intake || id:ukb-b-5174	Average weekly beer plus cider intake	Average weekly beer plus cider intake || ||	TRUE	igd	NA	NA	NA	NA	NA	NA	NA	301143	1	0.00282979	91191582	6.5979e-15	Morning/evening person (chronotype) || id:ukb-a-11	TRUE	reported	igd	2	TRUE	301143	SD	301143	327634	NA	NA	SD	327634
ukb-b-5174	ukb-a-11	rs139315125	G	A	G	A	-0.152798	-0.00059356	0.0047257	0.004609	FALSE	FALSE	FALSE	1	7869960	0.0126075	327634	0	Average weekly beer plus cider intake || id:ukb-b-5174	Average weekly beer plus cider intake	Average weekly beer plus cider intake || ||	TRUE	igd	NA	NA	NA	NA	NA	NA	NA	301143	1	0.0172941	7869960	3.69e-21	Morning/evening person (chronotype) || id:ukb-a-11	TRUE	reported	igd	2	TRUE	301143	SD	301143	327634	NA	NA	SD	327634
ukb-b-5174	ukb-a-11	rs139911	T	C	T	C	0.0186126	0.00035011	0.576139	0.576323	FALSE	FALSE	FALSE	22	40704052	0.00173568	327634	3.0001e-06	Average weekly beer plus cider intake || id:ukb-b-5174	Average weekly beer plus cider intake	Average weekly beer plus cider intake || ||	TRUE	igd	NA	NA	NA	NA	NA	NA	NA	301143	22	0.00242279	40704052	5.6711e-15	Morning/evening person (chronotype) || id:ukb-a-11	TRUE	reported	igd	2	TRUE	301143	SD	301143	327634	NA	NA	SD	327634
ukb-b-5174	ukb-a-11	rs17716502	T	C	T	C	-0.0185752	-0.00085539	0.207243	0.204814	FALSE	FALSE	FALSE	8	116659731	0.00213584	327634	0.09	Average weekly beer plus cider intake || id:ukb-b-5174	Average weekly beer plus cider intake	Average weekly beer plus cider intake || ||	TRUE	igd	NA	NA	NA	NA	NA	NA	NA	301143	8	0.00296651	116659731	8.147e-11	Morning/evening person (chronotype) || id:ukb-a-11	TRUE	reported	igd	2	TRUE	301143	SD	301143	327634	NA	NA	SD	327634
ukb-b-5174	ukb-a-11	rs117823615	G	C	G	C	0.0264598	0.00057667	0.0849632	0.085669	FALSE	TRUE	FALSE	9	37044437	0.00309162	327634	0.0010003	Average weekly beer plus cider intake || id:ukb-b-5174	Average weekly beer plus cider intake	Average weekly beer plus cider intake || ||	TRUE	igd	NA	NA	NA	NA	NA	NA	NA	301143	9	0.00432492	37044437	4.8899e-11	Morning/evening person (chronotype) || id:ukb-a-11	TRUE	reported	igd	2	TRUE	301143	SD	301143	327634	NA	NA	SD	327634
ukb-b-5174	ukb-a-11	rs7317373	C	T	C	T	0.0553193	8.069e-05	0.0341208	0.034041	FALSE	FALSE	FALSE	13	77571532	0.0047229	327634	0.03	Average weekly beer plus cider intake || id:ukb-b-5174	Average weekly beer plus cider intake	Average weekly beer plus cider intake || ||	TRUE	igd	NA	NA	NA	NA	NA	NA	NA	301143	13	0.00659361	77571532	8.8877e-18	Morning/evening person (chronotype) || id:ukb-a-11	TRUE	reported	igd	2	TRUE	301143	SD	301143	327634	NA	NA	SD	327634
ukb-b-5174	ukb-a-11	rs1190652	G	T	G	T	-0.0240641	4.5548e-05	0.91966	0.920869	FALSE	FALSE	FALSE	16	56188593	0.00316834	327634	0.01	Average weekly beer plus cider intake || id:ukb-b-5174	Average weekly beer plus cider intake	Average weekly beer plus cider intake || ||	TRUE	igd	NA	NA	NA	NA	NA	NA	NA	301143	16	0.0043932	56188593	3.1529e-09	Morning/evening person (chronotype) || id:ukb-a-11	TRUE	reported	igd	2	TRUE	301143	SD	301143	327634	NA	NA	SD	327634
ukb-b-5174	ukb-a-11	rs1107268	G	A	G	A	0.0134836	0.00014822	0.403609	0.402133	FALSE	FALSE	FALSE	3	18200346	0.00175301	327634	4.9997e-05	Average weekly beer plus cider intake || id:ukb-b-5174	Average weekly beer plus cider intake	Average weekly beer plus cider intake || ||	TRUE	igd	NA	NA	NA	NA	NA	NA	NA	301143	3	0.00244772	18200346	6.1885e-09	Morning/evening person (chronotype) || id:ukb-a-11	TRUE	reported	igd	2	TRUE	301143	SD	301143	327634	NA	NA	SD	327634
ukb-b-5174	ukb-a-11	rs975025	T	C	T	C	0.0248254	-0.00092903	0.077045	0.077001	FALSE	FALSE	FALSE	1	179338327	0.00320325	327634	0.02	Average weekly beer plus cider intake || id:ukb-b-5174	Average weekly beer plus cider intake	Average weekly beer plus cider intake || ||	TRUE	igd	NA	NA	NA	NA	NA	NA	NA	301143	1	0.0044645	179338327	6.9048e-09	Morning/evening person (chronotype) || id:ukb-a-11	TRUE	reported	igd	2	TRUE	301143	SD	301143	327634	NA	NA	SD	327634
ukb-b-5174	ukb-a-11	rs6846730	T	C	T	C	0.0155144	-3.2643e-05	0.231045	0.232293	FALSE	FALSE	FALSE	4	83279041	0.00202113	327634	0.01	Average weekly beer plus cider intake || id:ukb-b-5174	Average weekly beer plus cider intake	Average weekly beer plus cider intake || ||	TRUE	igd	NA	NA	NA	NA	NA	NA	NA	301143	4	0.00283296	83279041	3.445e-09	Morning/evening person (chronotype) || id:ukb-a-11	TRUE	reported	igd	2	TRUE	301143	SD	301143	327634	NA	NA	SD	327634
ukb-b-5174	ukb-a-11	rs77598468	A	C	A	C	0.0386486	0.00069542	0.0351899	0.034554	FALSE	FALSE	FALSE	9	76484268	0.00470292	327634	0.07	Average weekly beer plus cider intake || id:ukb-b-5174	Average weekly beer plus cider intake	Average weekly beer plus cider intake || ||	TRUE	igd	NA	NA	NA	NA	NA	NA	NA	301143	9	0.00649595	76484268	6.903e-10	Morning/evening person (chronotype) || id:ukb-a-11	TRUE	reported	igd	2	TRUE	301143	SD	301143	327634	NA	NA	SD	327634
ukb-b-5174	ukb-a-11	rs11587758	A	G	A	G	-0.0184382	0.0007314	0.394123	0.395523	FALSE	FALSE	FALSE	1	150327106	0.0017433	327634	0.02	Average weekly beer plus cider intake || id:ukb-b-5174	Average weekly beer plus cider intake	Average weekly beer plus cider intake || ||	TRUE	igd	NA	NA	NA	NA	NA	NA	NA	301143	1	0.00243904	150327106	5.509e-16	Morning/evening person (chronotype) || id:ukb-a-11	TRUE	reported	igd	2	TRUE	301143	SD	301143	327634	NA	NA	SD	327634
ukb-b-5174	ukb-a-11	rs10825272	A	G	A	G	0.0200075	9.348e-05	0.144956	0.145242	FALSE	FALSE	FALSE	10	55964743	0.00243317	327634	0.09	Average weekly beer plus cider intake || id:ukb-b-5174	Average weekly beer plus cider intake	Average weekly beer plus cider intake || ||	TRUE	igd	NA	NA	NA	NA	NA	NA	NA	301143	10	0.00340636	55964743	2.6963e-10	Morning/evening person (chronotype) || id:ukb-a-11	TRUE	reported	igd	2	TRUE	301143	SD	301143	327634	NA	NA	SD	327634
ukb-b-5174	ukb-a-11	rs7302062	C	T	C	T	0.0134881	-0.00062147	0.448054	0.445169	FALSE	FALSE	FALSE	12	24065752	0.00172098	327634	0.0050002	Average weekly beer plus cider intake || id:ukb-b-5174	Average weekly beer plus cider intake	Average weekly beer plus cider intake || ||	TRUE	igd	NA	NA	NA	NA	NA	NA	NA	301143	12	0.00240147	24065752	9.4922e-09	Morning/evening person (chronotype) || id:ukb-a-11	TRUE	reported	igd	2	TRUE	301143	SD	301143	327634	NA	NA	SD	327634
ukb-b-5174	ukb-a-11	rs11032362	A	G	A	G	-0.0236597	-1.11e-06	0.0904288	0.09083	FALSE	FALSE	FALSE	11	33759092	0.00297404	327634	0.0005	Average weekly beer plus cider intake || id:ukb-b-5174	Average weekly beer plus cider intake	Average weekly beer plus cider intake || ||	TRUE	igd	NA	NA	NA	NA	NA	NA	NA	301143	11	0.00416117	33759092	3.029e-09	Morning/evening person (chronotype) || id:ukb-a-11	TRUE	reported	igd	2	TRUE	301143	SD	301143	327634	NA	NA	SD	327634
ukb-b-5174	ukb-a-11	rs13316611	T	G	T	G	-0.0161278	7.5662e-05	0.256024	0.255915	FALSE	FALSE	FALSE	3	63564385	0.0019614	327634	0.09	Average weekly beer plus cider intake || id:ukb-b-5174	Average weekly beer plus cider intake	Average weekly beer plus cider intake || ||	TRUE	igd	NA	NA	NA	NA	NA	NA	NA	301143	3	0.00274317	63564385	1.2563e-10	Morning/evening person (chronotype) || id:ukb-a-11	TRUE	reported	igd	2	TRUE	301143	SD	301143	327634	NA	NA	SD	327634
ukb-b-5174	ukb-a-11	rs304136	C	T	C	T	0.0149096	-0.00086322	0.476554	0.478554	FALSE	FALSE	FALSE	5	88170066	0.00171051	327634	0.00049997	Average weekly beer plus cider intake || id:ukb-b-5174	Average weekly beer plus cider intake	Average weekly beer plus cider intake || ||	TRUE	igd	NA	NA	NA	NA	NA	NA	NA	301143	5	0.00239185	88170066	5.672e-11	Morning/evening person (chronotype) || id:ukb-a-11	TRUE	reported	igd	2	TRUE	301143	SD	301143	327634	NA	NA	SD	327634
ukb-b-5174	ukb-a-11	rs13011556	G	C	G	C	-0.0171857	-0.00068614	0.239318	0.238831	FALSE	TRUE	FALSE	2	4651923	0.00201253	327634	0	Average weekly beer plus cider intake || id:ukb-b-5174	Average weekly beer plus cider intake	Average weekly beer plus cider intake || ||	TRUE	igd	NA	NA	NA	NA	NA	NA	NA	301143	2	0.00281078	4651923	7.1471e-11	Morning/evening person (chronotype) || id:ukb-a-11	TRUE	reported	igd	2	TRUE	301143	SD	301143	327634	NA	NA	SD	327634
ukb-b-929	ukb-a-11	rs1107268	G	A	G	A	0.0134836	0.00019769	0.403609	0.401751	FALSE	FALSE	FALSE	3	18200346	0.00178968	449019	0.02	Frequency of tiredness / lethargy in last 2 weeks || id:ukb-b-929	Frequency of tiredness / lethargy in last 2 weeks	Frequency of tiredness / lethargy in last 2 weeks || ||	TRUE	igd	NA	NA	NA	NA	NA	NA	NA	301143	3	0.00244772	18200346	6.1885e-09	Morning/evening person (chronotype) || id:ukb-a-11	TRUE	reported	igd	2	TRUE	301143	SD	301143	449019	NA	NA	SD	449019
ukb-b-929	ukb-a-11	rs6967481	T	C	T	C	-0.0173287	-0.00061292	0.496889	0.496826	FALSE	FALSE	FALSE	7	50642701	0.001753	449019	0.06	Frequency of tiredness / lethargy in last 2 weeks || id:ukb-b-929	Frequency of tiredness / lethargy in last 2 weeks	Frequency of tiredness / lethargy in last 2 weeks || ||	TRUE	igd	NA	NA	NA	NA	NA	NA	NA	301143	7	0.00240067	50642701	2.7716e-14	Morning/evening person (chronotype) || id:ukb-a-11	TRUE	reported	igd	2	TRUE	301143	SD	301143	449019	NA	NA	SD	449019
ukb-b-929	ukb-a-11	rs80097534	T	G	T	G	0.0234436	-2.5905e-05	0.0993479	0.09823	FALSE	FALSE	FALSE	12	121029604	0.00296149	449019	0.080001	Frequency of tiredness / lethargy in last 2 weeks || id:ukb-b-929	Frequency of tiredness / lethargy in last 2 weeks	Frequency of tiredness / lethargy in last 2 weeks || ||	TRUE	igd	NA	NA	NA	NA	NA	NA	NA	301143	12	0.00405176	121029604	2.1357e-10	Morning/evening person (chronotype) || id:ukb-a-11	TRUE	reported	igd	2	TRUE	301143	SD	301143	449019	NA	NA	SD	449019
ukb-b-929	ukb-a-11	rs139911	T	C	T	C	0.0186126	0.00038763	0.576139	0.576006	FALSE	FALSE	FALSE	22	40704052	0.0017715	449019	0.08	Frequency of tiredness / lethargy in last 2 weeks || id:ukb-b-929	Frequency of tiredness / lethargy in last 2 weeks	Frequency of tiredness / lethargy in last 2 weeks || ||	TRUE	igd	NA	NA	NA	NA	NA	NA	NA	301143	22	0.00242279	40704052	5.6711e-15	Morning/evening person (chronotype) || id:ukb-a-11	TRUE	reported	igd	2	TRUE	301143	SD	301143	449019	NA	NA	SD	449019
ukb-b-929	ukb-a-11	rs2364972	G	A	G	A	-0.0131243	-0.0001179	0.464561	0.463364	FALSE	FALSE	FALSE	17	65475332	0.00175287	449019	0.0089998	Frequency of tiredness / lethargy in last 2 weeks || id:ukb-b-929	Frequency of tiredness / lethargy in last 2 weeks	Frequency of tiredness / lethargy in last 2 weeks || ||	TRUE	igd	NA	NA	NA	NA	NA	NA	NA	301143	17	0.00239824	65475332	4.415e-09	Morning/evening person (chronotype) || id:ukb-a-11	TRUE	reported	igd	2	TRUE	301143	SD	301143	449019	NA	NA	SD	449019
ukb-b-929	ukb-a-11	rs2653349	G	A	G	A	0.0267733	-0.00063959	0.783617	0.787163	FALSE	FALSE	FALSE	6	55142337	0.00213183	449019	0.0079995	Frequency of tiredness / lethargy in last 2 weeks || id:ukb-b-929	Frequency of tiredness / lethargy in last 2 weeks	Frequency of tiredness / lethargy in last 2 weeks || ||	TRUE	igd	NA	NA	NA	NA	NA	NA	NA	301143	6	0.00290186	55142337	8.2033e-21	Morning/evening person (chronotype) || id:ukb-a-11	TRUE	reported	igd	2	TRUE	301143	SD	301143	449019	NA	NA	SD	449019
ukb-b-929	ukb-a-11	rs4899502	A	G	A	G	0.014098	-0.00027236	0.689166	0.686499	FALSE	FALSE	FALSE	14	74669893	0.00187945	449019	0.0030001	Frequency of tiredness / lethargy in last 2 weeks || id:ukb-b-929	Frequency of tiredness / lethargy in last 2 weeks	Frequency of tiredness / lethargy in last 2 weeks || ||	TRUE	igd	NA	NA	NA	NA	NA	NA	NA	301143	14	0.00257866	74669893	5.7583e-09	Morning/evening person (chronotype) || id:ukb-a-11	TRUE	reported	igd	2	TRUE	301143	SD	301143	449019	NA	NA	SD	449019
ukb-b-929	ukb-a-11	rs6846730	T	C	T	C	0.0155144	-0.00022785	0.231045	0.232364	FALSE	FALSE	FALSE	4	83279041	0.00206267	449019	0.02	Frequency of tiredness / lethargy in last 2 weeks || id:ukb-b-929	Frequency of tiredness / lethargy in last 2 weeks	Frequency of tiredness / lethargy in last 2 weeks || ||	TRUE	igd	NA	NA	NA	NA	NA	NA	NA	301143	4	0.00283296	83279041	3.445e-09	Morning/evening person (chronotype) || id:ukb-a-11	TRUE	reported	igd	2	TRUE	301143	SD	301143	449019	NA	NA	SD	449019
ukb-b-929	ukb-a-11	rs12432176	A	C	A	C	-0.0150304	-2.606e-05	0.380225	0.37967	FALSE	FALSE	FALSE	14	101021218	0.0018049	449019	0.04	Frequency of tiredness / lethargy in last 2 weeks || id:ukb-b-929	Frequency of tiredness / lethargy in last 2 weeks	Frequency of tiredness / lethargy in last 2 weeks || ||	TRUE	igd	NA	NA	NA	NA	NA	NA	NA	301143	14	0.0024691	101021218	1.4905e-10	Morning/evening person (chronotype) || id:ukb-a-11	TRUE	reported	igd	2	TRUE	301143	SD	301143	449019	NA	NA	SD	449019
ukb-b-929	ukb-a-11	rs2239626	C	T	C	T	-0.0162523	-5.8115e-05	0.303496	0.305775	FALSE	FALSE	FALSE	3	185998884	0.00189877	449019	0.01	Frequency of tiredness / lethargy in last 2 weeks || id:ukb-b-929	Frequency of tiredness / lethargy in last 2 weeks	Frequency of tiredness / lethargy in last 2 weeks || ||	TRUE	igd	NA	NA	NA	NA	NA	NA	NA	301143	3	0.00260617	185998884	4.9262e-11	Morning/evening person (chronotype) || id:ukb-a-11	TRUE	reported	igd	2	TRUE	301143	SD	301143	449019	NA	NA	SD	449019
ukb-b-929	ukb-a-11	rs12040629	A	G	A	G	-0.0302285	-5.149e-05	0.161365	0.160314	FALSE	FALSE	FALSE	1	77705365	0.00237346	449019	0.0079995	Frequency of tiredness / lethargy in last 2 weeks || id:ukb-b-929	Frequency of tiredness / lethargy in last 2 weeks	Frequency of tiredness / lethargy in last 2 weeks || ||	TRUE	igd	NA	NA	NA	NA	NA	NA	NA	301143	1	0.00323964	77705365	5.755e-22	Morning/evening person (chronotype) || id:ukb-a-11	TRUE	reported	igd	2	TRUE	301143	SD	301143	449019	NA	NA	SD	449019
ukb-b-929	ukb-a-11	rs4792268	A	G	A	G	0.0337363	-0.00036967	0.919509	0.918619	FALSE	FALSE	FALSE	17	8061708	0.00318894	449019	0.06	Frequency of tiredness / lethargy in last 2 weeks || id:ukb-b-929	Frequency of tiredness / lethargy in last 2 weeks	Frequency of tiredness / lethargy in last 2 weeks || ||	TRUE	igd	NA	NA	NA	NA	NA	NA	NA	301143	17	0.00438892	8061708	5.1426e-15	Morning/evening person (chronotype) || id:ukb-a-11	TRUE	reported	igd	2	TRUE	301143	SD	301143	449019	NA	NA	SD	449019
ukb-b-929	ukb-a-11	rs13011556	G	C	G	C	-0.0171857	-0.00058975	0.239318	0.238819	FALSE	TRUE	FALSE	2	4651923	0.00205407	449019	0.0010009	Frequency of tiredness / lethargy in last 2 weeks || id:ukb-b-929	Frequency of tiredness / lethargy in last 2 weeks	Frequency of tiredness / lethargy in last 2 weeks || ||	TRUE	igd	NA	NA	NA	NA	NA	NA	NA	301143	2	0.00281078	4651923	7.1471e-11	Morning/evening person (chronotype) || id:ukb-a-11	TRUE	reported	igd	2	TRUE	301143	SD	301143	449019	NA	NA	SD	449019
ukb-b-929	ukb-a-11	rs77598468	A	C	A	C	0.0386486	0.00042331	0.0351899	0.034585	FALSE	FALSE	FALSE	9	76484268	0.00479844	449019	0.06	Frequency of tiredness / lethargy in last 2 weeks || id:ukb-b-929	Frequency of tiredness / lethargy in last 2 weeks	Frequency of tiredness / lethargy in last 2 weeks || ||	TRUE	igd	NA	NA	NA	NA	NA	NA	NA	301143	9	0.00649595	76484268	6.903e-10	Morning/evening person (chronotype) || id:ukb-a-11	TRUE	reported	igd	2	TRUE	301143	SD	301143	449019	NA	NA	SD	449019
ukb-b-929	ukb-a-11	rs9831488	G	A	G	A	-0.0170062	-0.00071057	0.348758	0.353291	FALSE	FALSE	FALSE	3	160755062	0.00184382	449019	0.0039997	Frequency of tiredness / lethargy in last 2 weeks || id:ukb-b-929	Frequency of tiredness / lethargy in last 2 weeks	Frequency of tiredness / lethargy in last 2 weeks || ||	TRUE	igd	NA	NA	NA	NA	NA	NA	NA	301143	3	0.00253204	160755062	8.6595e-12	Morning/evening person (chronotype) || id:ukb-a-11	TRUE	reported	igd	2	TRUE	301143	SD	301143	449019	NA	NA	SD	449019
ukb-b-929	ukb-a-11	rs2322000	T	A	T	A	-0.015372	0.00052756	0.320935	0.319574	FALSE	TRUE	FALSE	13	59623062	0.00188437	449019	0.08	Frequency of tiredness / lethargy in last 2 weeks || id:ukb-b-929	Frequency of tiredness / lethargy in last 2 weeks	Frequency of tiredness / lethargy in last 2 weeks || ||	TRUE	igd	NA	NA	NA	NA	NA	NA	NA	301143	13	0.00257549	59623062	3.9624e-10	Morning/evening person (chronotype) || id:ukb-a-11	TRUE	reported	igd	2	TRUE	301143	SD	301143	449019	NA	NA	SD	449019
ukb-b-929	ukb-a-11	rs850894	T	A	T	A	0.0145002	0.00016449	0.706827	0.705261	FALSE	TRUE	FALSE	2	186210402	0.00191525	449019	0.0080009	Frequency of tiredness / lethargy in last 2 weeks || id:ukb-b-929	Frequency of tiredness / lethargy in last 2 weeks	Frequency of tiredness / lethargy in last 2 weeks || ||	TRUE	igd	NA	NA	NA	NA	NA	NA	NA	301143	2	0.00262396	186210402	2.771e-09	Morning/evening person (chronotype) || id:ukb-a-11	TRUE	reported	igd	2	TRUE	301143	SD	301143	449019	NA	NA	SD	449019
ukb-b-929	ukb-a-11	rs17604349	A	G	A	G	0.0193793	5.8222e-05	0.177489	0.179858	FALSE	FALSE	FALSE	16	72210865	0.00227667	449019	0.07	Frequency of tiredness / lethargy in last 2 weeks || id:ukb-b-929	Frequency of tiredness / lethargy in last 2 weeks	Frequency of tiredness / lethargy in last 2 weeks || ||	TRUE	igd	NA	NA	NA	NA	NA	NA	NA	301143	16	0.00313708	72210865	5.2064e-11	Morning/evening person (chronotype) || id:ukb-a-11	TRUE	reported	igd	2	TRUE	301143	SD	301143	449019	NA	NA	SD	449019
ukb-b-929	ukb-a-11	rs60616179	G	A	G	A	0.0331401	-7.9255e-05	0.0545494	0.055328	FALSE	FALSE	FALSE	6	110244765	0.00384852	449019	0.08	Frequency of tiredness / lethargy in last 2 weeks || id:ukb-b-929	Frequency of tiredness / lethargy in last 2 weeks	Frequency of tiredness / lethargy in last 2 weeks || ||	TRUE	igd	NA	NA	NA	NA	NA	NA	NA	301143	6	0.005292	110244765	7.9848e-11	Morning/evening person (chronotype) || id:ukb-a-11	TRUE	reported	igd	2	TRUE	301143	SD	301143	449019	NA	NA	SD	449019
ukb-b-929	ukb-a-11	rs11587758	A	G	A	G	-0.0184382	-0.00060497	0.394123	0.395877	FALSE	FALSE	FALSE	1	150327106	0.00177894	449019	0.07	Frequency of tiredness / lethargy in last 2 weeks || id:ukb-b-929	Frequency of tiredness / lethargy in last 2 weeks	Frequency of tiredness / lethargy in last 2 weeks || ||	TRUE	igd	NA	NA	NA	NA	NA	NA	NA	301143	1	0.00243904	150327106	5.509e-16	Morning/evening person (chronotype) || id:ukb-a-11	TRUE	reported	igd	2	TRUE	301143	SD	301143	449019	NA	NA	SD	449019
ukb-b-929	ukb-a-11	rs66710942	T	C	T	C	-0.014529	-0.00015324	0.593473	0.59251	FALSE	FALSE	FALSE	3	77215327	0.00178456	449019	0.03	Frequency of tiredness / lethargy in last 2 weeks || id:ukb-b-929	Frequency of tiredness / lethargy in last 2 weeks	Frequency of tiredness / lethargy in last 2 weeks || ||	TRUE	igd	NA	NA	NA	NA	NA	NA	NA	301143	3	0.00244469	77215327	8.0008e-10	Morning/evening person (chronotype) || id:ukb-a-11	TRUE	reported	igd	2	TRUE	301143	SD	301143	449019	NA	NA	SD	449019
ukb-b-929	ukb-a-11	rs75284686	T	C	T	C	-0.0855377	0.0008599	0.0103826	0.010865	FALSE	FALSE	FALSE	6	153105795	0.00849595	449019	0	Frequency of tiredness / lethargy in last 2 weeks || id:ukb-b-929	Frequency of tiredness / lethargy in last 2 weeks	Frequency of tiredness / lethargy in last 2 weeks || ||	TRUE	igd	NA	NA	NA	NA	NA	NA	NA	301143	6	0.0118573	153105795	4.4753e-14	Morning/evening person (chronotype) || id:ukb-a-11	TRUE	reported	igd	2	TRUE	301143	SD	301143	449019	NA	NA	SD	449019
ukb-b-929	ukb-a-11	rs12927162	G	A	G	A	0.0212584	0.00039242	0.277378	0.276712	FALSE	FALSE	FALSE	16	52684916	0.00195024	449019	0.08	Frequency of tiredness / lethargy in last 2 weeks || id:ukb-b-929	Frequency of tiredness / lethargy in last 2 weeks	Frequency of tiredness / lethargy in last 2 weeks || ||	TRUE	igd	NA	NA	NA	NA	NA	NA	NA	301143	16	0.00266752	52684916	6.0066e-16	Morning/evening person (chronotype) || id:ukb-a-11	TRUE	reported	igd	2	TRUE	301143	SD	301143	449019	NA	NA	SD	449019
ukb-b-929	ukb-a-11	rs4527088	G	A	G	A	0.0171556	0.00060931	0.411272	0.411769	FALSE	FALSE	FALSE	18	38018996	0.00178332	449019	0.04	Frequency of tiredness / lethargy in last 2 weeks || id:ukb-b-929	Frequency of tiredness / lethargy in last 2 weeks	Frequency of tiredness / lethargy in last 2 weeks || ||	TRUE	igd	NA	NA	NA	NA	NA	NA	NA	301143	18	0.00243959	38018996	3.845e-14	Morning/evening person (chronotype) || id:ukb-a-11	TRUE	reported	igd	2	TRUE	301143	SD	301143	449019	NA	NA	SD	449019
ukb-b-929	ukb-a-11	rs13316611	T	G	T	G	-0.0161278	0.00055863	0.256024	0.255861	FALSE	FALSE	FALSE	3	63564385	0.0020021	449019	0.04	Frequency of tiredness / lethargy in last 2 weeks || id:ukb-b-929	Frequency of tiredness / lethargy in last 2 weeks	Frequency of tiredness / lethargy in last 2 weeks || ||	TRUE	igd	NA	NA	NA	NA	NA	NA	NA	301143	3	0.00274317	63564385	1.2563e-10	Morning/evening person (chronotype) || id:ukb-a-11	TRUE	reported	igd	2	TRUE	301143	SD	301143	449019	NA	NA	SD	449019
ukb-b-929	ukb-a-11	rs228674	T	C	T	C	0.0257233	0.0006842	0.0968879	0.097535	FALSE	FALSE	FALSE	1	7874975	0.00294037	449019	0.07	Frequency of tiredness / lethargy in last 2 weeks || id:ukb-b-929	Frequency of tiredness / lethargy in last 2 weeks	Frequency of tiredness / lethargy in last 2 weeks || ||	TRUE	igd	NA	NA	NA	NA	NA	NA	NA	301143	1	0.00404308	7874975	9.904e-11	Morning/evening person (chronotype) || id:ukb-a-11	TRUE	reported	igd	2	TRUE	301143	SD	301143	449019	NA	NA	SD	449019
ukb-b-929	ukb-a-11	rs4784655	C	G	C	G	0.0147098	0.00085191	0.321233	0.32188	FALSE	TRUE	FALSE	16	56364030	0.00187275	449019	0	Frequency of tiredness / lethargy in last 2 weeks || id:ukb-b-929	Frequency of tiredness / lethargy in last 2 weeks	Frequency of tiredness / lethargy in last 2 weeks || ||	TRUE	igd	NA	NA	NA	NA	NA	NA	NA	301143	16	0.00256601	56364030	9.0262e-10	Morning/evening person (chronotype) || id:ukb-a-11	TRUE	reported	igd	2	TRUE	301143	SD	301143	449019	NA	NA	SD	449019
ukb-b-929	ukb-a-11	rs11218901	T	C	T	C	0.0190902	0.00031765	0.136037	0.135537	FALSE	FALSE	FALSE	11	122818795	0.00255483	449019	0.01	Frequency of tiredness / lethargy in last 2 weeks || id:ukb-b-929	Frequency of tiredness / lethargy in last 2 weeks	Frequency of tiredness / lethargy in last 2 weeks || ||	TRUE	igd	NA	NA	NA	NA	NA	NA	NA	301143	11	0.00349458	122818795	6.9008e-09	Morning/evening person (chronotype) || id:ukb-a-11	TRUE	reported	igd	2	TRUE	301143	SD	301143	449019	NA	NA	SD	449019
ukb-b-929	ukb-a-11	rs6131942	G	A	G	A	-0.0134549	0.00099953	0.578649	0.57961	FALSE	FALSE	FALSE	20	17348608	0.00177234	449019	0.06	Frequency of tiredness / lethargy in last 2 weeks || id:ukb-b-929	Frequency of tiredness / lethargy in last 2 weeks	Frequency of tiredness / lethargy in last 2 weeks || ||	TRUE	igd	NA	NA	NA	NA	NA	NA	NA	301143	20	0.00242485	17348608	8.7939e-09	Morning/evening person (chronotype) || id:ukb-a-11	TRUE	reported	igd	2	TRUE	301143	SD	301143	449019	NA	NA	SD	449019
ukb-b-929	ukb-a-11	rs975025	T	C	T	C	0.0248254	-0.00017452	0.077045	0.076896	FALSE	FALSE	FALSE	1	179338327	0.00326971	449019	0.01	Frequency of tiredness / lethargy in last 2 weeks || id:ukb-b-929	Frequency of tiredness / lethargy in last 2 weeks	Frequency of tiredness / lethargy in last 2 weeks || ||	TRUE	igd	NA	NA	NA	NA	NA	NA	NA	301143	1	0.0044645	179338327	6.9048e-09	Morning/evening person (chronotype) || id:ukb-a-11	TRUE	reported	igd	2	TRUE	301143	SD	301143	449019	NA	NA	SD	449019
ukb-b-929	ukb-a-11	rs9381812	G	A	G	A	-0.0174062	-0.00080085	0.296604	0.294127	FALSE	FALSE	FALSE	6	13183998	0.00191577	449019	0.05	Frequency of tiredness / lethargy in last 2 weeks || id:ukb-b-929	Frequency of tiredness / lethargy in last 2 weeks	Frequency of tiredness / lethargy in last 2 weeks || ||	TRUE	igd	NA	NA	NA	NA	NA	NA	NA	301143	6	0.00261703	13183998	9.134e-12	Morning/evening person (chronotype) || id:ukb-a-11	TRUE	reported	igd	2	TRUE	301143	SD	301143	449019	NA	NA	SD	449019
ukb-b-929	ukb-a-11	rs75815271	C	T	C	T	-0.025759	-4.22e-05	0.0743878	0.074084	FALSE	FALSE	FALSE	3	48405661	0.00335801	449019	0.00080001	Frequency of tiredness / lethargy in last 2 weeks || id:ukb-b-929	Frequency of tiredness / lethargy in last 2 weeks	Frequency of tiredness / lethargy in last 2 weeks || ||	TRUE	igd	NA	NA	NA	NA	NA	NA	NA	301143	3	0.0045793	48405661	8.5579e-09	Morning/evening person (chronotype) || id:ukb-a-11	TRUE	reported	igd	2	TRUE	301143	SD	301143	449019	NA	NA	SD	449019
ukb-b-929	ukb-a-11	rs2971970	G	T	G	T	0.0168253	8.3519e-05	0.781866	0.782061	FALSE	FALSE	FALSE	7	133643778	0.00211497	449019	0.06	Frequency of tiredness / lethargy in last 2 weeks || id:ukb-b-929	Frequency of tiredness / lethargy in last 2 weeks	Frequency of tiredness / lethargy in last 2 weeks || ||	TRUE	igd	NA	NA	NA	NA	NA	NA	NA	301143	7	0.0028937	133643778	8.836e-11	Morning/evening person (chronotype) || id:ukb-a-11	TRUE	reported	igd	2	TRUE	301143	SD	301143	449019	NA	NA	SD	449019
ukb-b-929	ukb-a-11	rs9987253	A	G	A	G	0.0183557	0.00010153	0.220549	0.221161	FALSE	FALSE	FALSE	8	76606910	0.00210426	449019	0.005	Frequency of tiredness / lethargy in last 2 weeks || id:ukb-b-929	Frequency of tiredness / lethargy in last 2 weeks	Frequency of tiredness / lethargy in last 2 weeks || ||	TRUE	igd	NA	NA	NA	NA	NA	NA	NA	301143	8	0.00288198	76606910	9.0384e-11	Morning/evening person (chronotype) || id:ukb-a-11	TRUE	reported	igd	2	TRUE	301143	SD	301143	449019	NA	NA	SD	449019
ukb-b-929	ukb-a-11	rs80271258	T	C	T	C	0.0416911	0.00043113	0.0877182	0.086482	FALSE	FALSE	FALSE	2	239311505	0.00310728	449019	0.05	Frequency of tiredness / lethargy in last 2 weeks || id:ukb-b-929	Frequency of tiredness / lethargy in last 2 weeks	Frequency of tiredness / lethargy in last 2 weeks || ||	TRUE	igd	NA	NA	NA	NA	NA	NA	NA	301143	2	0.00422947	239311505	4.254e-24	Morning/evening person (chronotype) || id:ukb-a-11	TRUE	reported	igd	2	TRUE	301143	SD	301143	449019	NA	NA	SD	449019
ukb-b-929	ukb-a-11	rs28458909	T	C	T	C	0.0297926	0.0071772	0.124833	0.122483	FALSE	FALSE	FALSE	9	140257189	0.00265622	449019	0	Frequency of tiredness / lethargy in last 2 weeks || id:ukb-b-929	Frequency of tiredness / lethargy in last 2 weeks	Frequency of tiredness / lethargy in last 2 weeks || ||	TRUE	igd	NA	NA	NA	NA	NA	NA	NA	301143	9	0.00360916	140257189	5.2862e-17	Morning/evening person (chronotype) || id:ukb-a-11	TRUE	reported	igd	2	TRUE	301143	SD	301143	449019	NA	NA	SD	449019
ukb-b-929	ukb-a-11	rs56265640	A	G	A	G	-0.0168399	-0.00014475	0.23275	0.229385	FALSE	FALSE	FALSE	8	8121882	0.00208216	449019	0.0002	Frequency of tiredness / lethargy in last 2 weeks || id:ukb-b-929	Frequency of tiredness / lethargy in last 2 weeks	Frequency of tiredness / lethargy in last 2 weeks || ||	TRUE	igd	NA	NA	NA	NA	NA	NA	NA	301143	8	0.00283798	8121882	9.6429e-10	Morning/evening person (chronotype) || id:ukb-a-11	TRUE	reported	igd	2	TRUE	301143	SD	301143	449019	NA	NA	SD	449019
ukb-b-929	ukb-a-11	rs7783012	A	G	A	G	-0.013992	7.403e-05	0.592219	0.591159	FALSE	FALSE	FALSE	7	114116881	0.00177909	449019	0.0019999	Frequency of tiredness / lethargy in last 2 weeks || id:ukb-b-929	Frequency of tiredness / lethargy in last 2 weeks	Frequency of tiredness / lethargy in last 2 weeks || ||	TRUE	igd	NA	NA	NA	NA	NA	NA	NA	301143	7	0.00243905	114116881	6.6563e-10	Morning/evening person (chronotype) || id:ukb-a-11	TRUE	reported	igd	2	TRUE	301143	SD	301143	449019	NA	NA	SD	449019
ukb-b-929	ukb-a-11	rs7313852	A	G	A	G	0.0219527	0.00094509	0.435431	0.434787	FALSE	FALSE	FALSE	12	38908389	0.00176334	449019	0.005	Frequency of tiredness / lethargy in last 2 weeks || id:ukb-b-929	Frequency of tiredness / lethargy in last 2 weeks	Frequency of tiredness / lethargy in last 2 weeks || ||	TRUE	igd	NA	NA	NA	NA	NA	NA	NA	301143	12	0.00241684	38908389	6.047e-21	Morning/evening person (chronotype) || id:ukb-a-11	TRUE	reported	igd	2	TRUE	301143	SD	301143	449019	NA	NA	SD	449019
ukb-b-929	ukb-a-11	rs509476	C	T	C	T	0.0823325	-0.00048813	0.969683	0.970142	FALSE	FALSE	FALSE	1	182573227	0.00513154	449019	0.08	Frequency of tiredness / lethargy in last 2 weeks || id:ukb-b-929	Frequency of tiredness / lethargy in last 2 weeks	Frequency of tiredness / lethargy in last 2 weeks || ||	TRUE	igd	NA	NA	NA	NA	NA	NA	NA	301143	1	0.00698321	182573227	4.6375e-33	Morning/evening person (chronotype) || id:ukb-a-11	TRUE	reported	igd	2	TRUE	301143	SD	301143	449019	NA	NA	SD	449019
ukb-b-929	ukb-a-11	rs117143374	C	T	C	T	0.0196182	2.207e-05	0.141984	0.142068	FALSE	FALSE	FALSE	21	40555561	0.00250859	449019	0.02	Frequency of tiredness / lethargy in last 2 weeks || id:ukb-b-929	Frequency of tiredness / lethargy in last 2 weeks	Frequency of tiredness / lethargy in last 2 weeks || ||	TRUE	igd	NA	NA	NA	NA	NA	NA	NA	301143	21	0.00343206	40555561	9.051e-10	Morning/evening person (chronotype) || id:ukb-a-11	TRUE	reported	igd	2	TRUE	301143	SD	301143	449019	NA	NA	SD	449019
ukb-b-929	ukb-a-11	rs1947198	T	C	T	C	-0.0204385	0.0003053	0.122063	0.122639	FALSE	FALSE	FALSE	2	149390435	0.00265859	449019	9.999e-06	Frequency of tiredness / lethargy in last 2 weeks || id:ukb-b-929	Frequency of tiredness / lethargy in last 2 weeks	Frequency of tiredness / lethargy in last 2 weeks || ||	TRUE	igd	NA	NA	NA	NA	NA	NA	NA	301143	2	0.00364723	149390435	9.822e-10	Morning/evening person (chronotype) || id:ukb-a-11	TRUE	reported	igd	2	TRUE	301143	SD	301143	449019	NA	NA	SD	449019
ukb-b-929	ukb-a-11	rs304136	C	T	C	T	0.0149096	0.00059641	0.476554	0.478252	FALSE	FALSE	FALSE	5	88170066	0.00174456	449019	0.06	Frequency of tiredness / lethargy in last 2 weeks || id:ukb-b-929	Frequency of tiredness / lethargy in last 2 weeks	Frequency of tiredness / lethargy in last 2 weeks || ||	TRUE	igd	NA	NA	NA	NA	NA	NA	NA	301143	5	0.00239185	88170066	5.672e-11	Morning/evening person (chronotype) || id:ukb-a-11	TRUE	reported	igd	2	TRUE	301143	SD	301143	449019	NA	NA	SD	449019
ukb-b-929	ukb-a-11	rs1067404	G	T	G	T	-0.0198366	0.0007459	0.757519	0.757248	FALSE	FALSE	FALSE	2	44675823	0.0020348	449019	0.08	Frequency of tiredness / lethargy in last 2 weeks || id:ukb-b-929	Frequency of tiredness / lethargy in last 2 weeks	Frequency of tiredness / lethargy in last 2 weeks || ||	TRUE	igd	NA	NA	NA	NA	NA	NA	NA	301143	2	0.00278591	44675823	7.92e-14	Morning/evening person (chronotype) || id:ukb-a-11	TRUE	reported	igd	2	TRUE	301143	SD	301143	449019	NA	NA	SD	449019
ukb-b-929	ukb-a-11	rs4417706	T	A	T	A	-0.0153237	0.00020433	0.482746	0.483919	FALSE	TRUE	TRUE	2	198944655	0.00174736	449019	0.00090001	Frequency of tiredness / lethargy in last 2 weeks || id:ukb-b-929	Frequency of tiredness / lethargy in last 2 weeks	Frequency of tiredness / lethargy in last 2 weeks || ||	TRUE	igd	NA	NA	NA	NA	NA	NA	NA	301143	2	0.00239351	198944655	5.3359e-11	Morning/evening person (chronotype) || id:ukb-a-11	TRUE	reported	igd	2	FALSE	301143	SD	301143	449019	NA	NA	SD	449019
ukb-b-929	ukb-a-11	rs73208536	G	A	G	A	-0.0147285	-0.00098449	0.395296	0.398135	FALSE	FALSE	FALSE	12	90428028	0.00177971	449019	0.06	Frequency of tiredness / lethargy in last 2 weeks || id:ukb-b-929	Frequency of tiredness / lethargy in last 2 weeks	Frequency of tiredness / lethargy in last 2 weeks || ||	TRUE	igd	NA	NA	NA	NA	NA	NA	NA	301143	12	0.00244154	90428028	6.1644e-10	Morning/evening person (chronotype) || id:ukb-a-11	TRUE	reported	igd	2	TRUE	301143	SD	301143	449019	NA	NA	SD	449019
ukb-b-929	ukb-a-11	rs1421085	C	T	C	T	-0.022268	0.00084455	0.40212	0.403388	FALSE	FALSE	FALSE	16	53800954	0.00177747	449019	0	Frequency of tiredness / lethargy in last 2 weeks || id:ukb-b-929	Frequency of tiredness / lethargy in last 2 weeks	Frequency of tiredness / lethargy in last 2 weeks || ||	TRUE	igd	NA	NA	NA	NA	NA	NA	NA	301143	16	0.0024365	53800954	3.2121e-21	Morning/evening person (chronotype) || id:ukb-a-11	TRUE	reported	igd	2	TRUE	301143	SD	301143	449019	NA	NA	SD	449019
ukb-b-929	ukb-a-11	rs11032362	A	G	A	G	-0.0236597	-0.00016321	0.0904288	0.09099	FALSE	FALSE	FALSE	11	33759092	0.00303144	449019	0.0020001	Frequency of tiredness / lethargy in last 2 weeks || id:ukb-b-929	Frequency of tiredness / lethargy in last 2 weeks	Frequency of tiredness / lethargy in last 2 weeks || ||	TRUE	igd	NA	NA	NA	NA	NA	NA	NA	301143	11	0.00416117	33759092	3.029e-09	Morning/evening person (chronotype) || id:ukb-a-11	TRUE	reported	igd	2	TRUE	301143	SD	301143	449019	NA	NA	SD	449019
ukb-b-929	ukb-a-11	rs12949341	G	A	G	A	0.0141893	6.8259e-05	0.330901	0.331201	FALSE	FALSE	FALSE	17	34011819	0.00185398	449019	0.04	Frequency of tiredness / lethargy in last 2 weeks || id:ukb-b-929	Frequency of tiredness / lethargy in last 2 weeks	Frequency of tiredness / lethargy in last 2 weeks || ||	TRUE	igd	NA	NA	NA	NA	NA	NA	NA	301143	17	0.00253803	34011819	2.6391e-09	Morning/evening person (chronotype) || id:ukb-a-11	TRUE	reported	igd	2	TRUE	301143	SD	301143	449019	NA	NA	SD	449019
ukb-b-929	ukb-a-11	rs4729854	A	T	A	T	0.0217736	3.2881e-05	0.487484	0.481926	FALSE	TRUE	TRUE	7	102383663	0.00178624	449019	0.04	Frequency of tiredness / lethargy in last 2 weeks || id:ukb-b-929	Frequency of tiredness / lethargy in last 2 weeks	Frequency of tiredness / lethargy in last 2 weeks || ||	TRUE	igd	NA	NA	NA	NA	NA	NA	NA	301143	7	0.00244372	102383663	1.2979e-20	Morning/evening person (chronotype) || id:ukb-a-11	TRUE	reported	igd	2	FALSE	301143	SD	301143	449019	NA	NA	SD	449019
ukb-b-929	ukb-a-11	rs2762088	G	T	G	T	-0.0153577	-0.00053585	0.759974	0.760952	FALSE	FALSE	FALSE	13	94065186	0.00205322	449019	0.0050002	Frequency of tiredness / lethargy in last 2 weeks || id:ukb-b-929	Frequency of tiredness / lethargy in last 2 weeks	Frequency of tiredness / lethargy in last 2 weeks || ||	TRUE	igd	NA	NA	NA	NA	NA	NA	NA	301143	13	0.0028095	94065186	5.9759e-09	Morning/evening person (chronotype) || id:ukb-a-11	TRUE	reported	igd	2	TRUE	301143	SD	301143	449019	NA	NA	SD	449019
ukb-b-929	ukb-a-11	rs9278039	C	T	C	T	0.0188931	-0.00095452	0.143414	0.145823	FALSE	FALSE	FALSE	6	33355103	0.00246509	449019	0.03	Frequency of tiredness / lethargy in last 2 weeks || id:ukb-b-929	Frequency of tiredness / lethargy in last 2 weeks	Frequency of tiredness / lethargy in last 2 weeks || ||	TRUE	igd	NA	NA	NA	NA	NA	NA	NA	301143	6	0.00340343	33355103	8.3975e-09	Morning/evening person (chronotype) || id:ukb-a-11	TRUE	reported	igd	2	TRUE	301143	SD	301143	449019	NA	NA	SD	449019
ukb-b-929	ukb-a-11	rs10520176	C	T	C	T	0.0206927	0.00049255	0.498019	0.500158	FALSE	FALSE	FALSE	2	77217310	0.0017476	449019	0.09	Frequency of tiredness / lethargy in last 2 weeks || id:ukb-b-929	Frequency of tiredness / lethargy in last 2 weeks	Frequency of tiredness / lethargy in last 2 weeks || ||	TRUE	igd	NA	NA	NA	NA	NA	NA	NA	301143	2	0.00239744	77217310	1.0099e-19	Morning/evening person (chronotype) || id:ukb-a-11	TRUE	reported	igd	2	TRUE	301143	SD	301143	449019	NA	NA	SD	449019
ukb-b-929	ukb-a-11	rs72720396	G	A	G	A	-0.0212689	-0.00016998	0.231132	0.229761	FALSE	FALSE	FALSE	1	91191582	0.00207201	449019	0.00090001	Frequency of tiredness / lethargy in last 2 weeks || id:ukb-b-929	Frequency of tiredness / lethargy in last 2 weeks	Frequency of tiredness / lethargy in last 2 weeks || ||	TRUE	igd	NA	NA	NA	NA	NA	NA	NA	301143	1	0.00282979	91191582	6.5979e-15	Morning/evening person (chronotype) || id:ukb-a-11	TRUE	reported	igd	2	TRUE	301143	SD	301143	449019	NA	NA	SD	449019
ukb-b-929	ukb-a-11	rs12140153	T	G	T	G	0.0284315	-0.00090919	0.0967607	0.094295	FALSE	FALSE	FALSE	1	62579891	0.00305949	449019	0.0002	Frequency of tiredness / lethargy in last 2 weeks || id:ukb-b-929	Frequency of tiredness / lethargy in last 2 weeks	Frequency of tiredness / lethargy in last 2 weeks || ||	TRUE	igd	NA	NA	NA	NA	NA	NA	NA	301143	1	0.00415367	62579891	6.6832e-13	Morning/evening person (chronotype) || id:ukb-a-11	TRUE	reported	igd	2	TRUE	301143	SD	301143	449019	NA	NA	SD	449019
ukb-b-929	ukb-a-11	rs2125109	T	C	T	C	0.0155273	-9.5e-06	0.307427	0.307624	FALSE	FALSE	FALSE	3	182277971	0.00188887	449019	0.06	Frequency of tiredness / lethargy in last 2 weeks || id:ukb-b-929	Frequency of tiredness / lethargy in last 2 weeks	Frequency of tiredness / lethargy in last 2 weeks || ||	TRUE	igd	NA	NA	NA	NA	NA	NA	NA	301143	3	0.00258728	182277971	9.5853e-10	Morning/evening person (chronotype) || id:ukb-a-11	TRUE	reported	igd	2	TRUE	301143	SD	301143	449019	NA	NA	SD	449019
ukb-b-929	ukb-a-11	rs10189912	G	A	G	A	0.0183096	-0.00097189	0.370296	0.369249	FALSE	FALSE	FALSE	2	144162609	0.00180697	449019	0	Frequency of tiredness / lethargy in last 2 weeks || id:ukb-b-929	Frequency of tiredness / lethargy in last 2 weeks	Frequency of tiredness / lethargy in last 2 weeks || ||	TRUE	igd	NA	NA	NA	NA	NA	NA	NA	301143	2	0.00247317	144162609	3.3199e-14	Morning/evening person (chronotype) || id:ukb-a-11	TRUE	reported	igd	2	TRUE	301143	SD	301143	449019	NA	NA	SD	449019
ukb-b-929	ukb-a-11	rs1296328	C	A	C	A	0.0157883	0.00059882	0.559914	0.559051	FALSE	FALSE	FALSE	4	137083193	0.00176479	449019	0.04	Frequency of tiredness / lethargy in last 2 weeks || id:ukb-b-929	Frequency of tiredness / lethargy in last 2 weeks	Frequency of tiredness / lethargy in last 2 weeks || ||	TRUE	igd	NA	NA	NA	NA	NA	NA	NA	301143	4	0.00241688	137083193	4.7739e-12	Morning/evening person (chronotype) || id:ukb-a-11	TRUE	reported	igd	2	TRUE	301143	SD	301143	449019	NA	NA	SD	449019
ukb-b-929	ukb-a-11	rs9964420	A	C	A	C	0.0209231	-0.00093593	0.305115	0.303062	FALSE	FALSE	FALSE	18	56824041	0.00190763	449019	0.02	Frequency of tiredness / lethargy in last 2 weeks || id:ukb-b-929	Frequency of tiredness / lethargy in last 2 weeks	Frequency of tiredness / lethargy in last 2 weeks || ||	TRUE	igd	NA	NA	NA	NA	NA	NA	NA	301143	18	0.00260667	56824041	4.15e-18	Morning/evening person (chronotype) || id:ukb-a-11	TRUE	reported	igd	2	TRUE	301143	SD	301143	449019	NA	NA	SD	449019
ukb-b-929	ukb-a-11	rs10825272	A	G	A	G	0.0200075	8.971e-05	0.144956	0.14549	FALSE	FALSE	FALSE	10	55964743	0.00248146	449019	0.05	Frequency of tiredness / lethargy in last 2 weeks || id:ukb-b-929	Frequency of tiredness / lethargy in last 2 weeks	Frequency of tiredness / lethargy in last 2 weeks || ||	TRUE	igd	NA	NA	NA	NA	NA	NA	NA	301143	10	0.00340636	55964743	2.6963e-10	Morning/evening person (chronotype) || id:ukb-a-11	TRUE	reported	igd	2	TRUE	301143	SD	301143	449019	NA	NA	SD	449019
ukb-b-929	ukb-a-11	rs67988891	G	C	G	C	-0.0179504	-0.00037234	0.319237	0.318973	FALSE	TRUE	FALSE	5	152204741	0.00187563	449019	9.991e-08	Frequency of tiredness / lethargy in last 2 weeks || id:ukb-b-929	Frequency of tiredness / lethargy in last 2 weeks	Frequency of tiredness / lethargy in last 2 weeks || ||	TRUE	igd	NA	NA	NA	NA	NA	NA	NA	301143	5	0.00256678	152204741	6.8906e-13	Morning/evening person (chronotype) || id:ukb-a-11	TRUE	reported	igd	2	TRUE	301143	SD	301143	449019	NA	NA	SD	449019
ukb-b-929	ukb-a-11	rs62082401	G	C	G	C	-0.0218407	-0.00052413	0.190402	0.191458	FALSE	TRUE	FALSE	18	5186019	0.002218	449019	0.06	Frequency of tiredness / lethargy in last 2 weeks || id:ukb-b-929	Frequency of tiredness / lethargy in last 2 weeks	Frequency of tiredness / lethargy in last 2 weeks || ||	TRUE	igd	NA	NA	NA	NA	NA	NA	NA	301143	18	0.0030454	5186019	4.2335e-14	Morning/evening person (chronotype) || id:ukb-a-11	TRUE	reported	igd	2	TRUE	301143	SD	301143	449019	NA	NA	SD	449019
ukb-b-929	ukb-a-11	rs113851554	T	G	T	G	0.0298787	-5.0501e-05	0.0566594	0.057327	FALSE	FALSE	FALSE	2	66750564	0.00389317	449019	0.03	Frequency of tiredness / lethargy in last 2 weeks || id:ukb-b-929	Frequency of tiredness / lethargy in last 2 weeks	Frequency of tiredness / lethargy in last 2 weeks || ||	TRUE	igd	NA	NA	NA	NA	NA	NA	NA	301143	2	0.00533726	66750564	1.6865e-09	Morning/evening person (chronotype) || id:ukb-a-11	TRUE	reported	igd	2	TRUE	301143	SD	301143	449019	NA	NA	SD	449019
ukb-b-929	ukb-a-11	rs1190652	G	T	G	T	-0.0240641	-0.00095249	0.91966	0.921	FALSE	FALSE	FALSE	16	56188593	0.00323405	449019	0.0040001	Frequency of tiredness / lethargy in last 2 weeks || id:ukb-b-929	Frequency of tiredness / lethargy in last 2 weeks	Frequency of tiredness / lethargy in last 2 weeks || ||	TRUE	igd	NA	NA	NA	NA	NA	NA	NA	301143	16	0.0043932	56188593	3.1529e-09	Morning/evening person (chronotype) || id:ukb-a-11	TRUE	reported	igd	2	TRUE	301143	SD	301143	449019	NA	NA	SD	449019
ukb-b-929	ukb-a-11	rs6477309	T	C	T	C	-0.0141469	0.00032604	0.665589	0.665679	FALSE	FALSE	FALSE	9	8450638	0.00185845	449019	0.0039997	Frequency of tiredness / lethargy in last 2 weeks || id:ukb-b-929	Frequency of tiredness / lethargy in last 2 weeks	Frequency of tiredness / lethargy in last 2 weeks || ||	TRUE	igd	NA	NA	NA	NA	NA	NA	NA	301143	9	0.00254281	8450638	6.4624e-09	Morning/evening person (chronotype) || id:ukb-a-11	TRUE	reported	igd	2	TRUE	301143	SD	301143	449019	NA	NA	SD	449019
ukb-b-929	ukb-a-11	rs4729303	T	C	T	C	-0.0213842	0.00079231	0.813637	0.812142	FALSE	FALSE	FALSE	7	96474878	0.00223075	449019	0.02	Frequency of tiredness / lethargy in last 2 weeks || id:ukb-b-929	Frequency of tiredness / lethargy in last 2 weeks	Frequency of tiredness / lethargy in last 2 weeks || ||	TRUE	igd	NA	NA	NA	NA	NA	NA	NA	301143	7	0.00306667	96474878	1.067e-13	Morning/evening person (chronotype) || id:ukb-a-11	TRUE	reported	igd	2	TRUE	301143	SD	301143	449019	NA	NA	SD	449019
ukb-b-929	ukb-a-11	rs4685141	T	C	T	C	0.0198909	0.00062549	0.129948	0.129976	FALSE	FALSE	FALSE	3	14400610	0.00261736	449019	0.07	Frequency of tiredness / lethargy in last 2 weeks || id:ukb-b-929	Frequency of tiredness / lethargy in last 2 weeks	Frequency of tiredness / lethargy in last 2 weeks || ||	TRUE	igd	NA	NA	NA	NA	NA	NA	NA	301143	3	0.00358156	14400610	7.9937e-09	Morning/evening person (chronotype) || id:ukb-a-11	TRUE	reported	igd	2	TRUE	301143	SD	301143	449019	NA	NA	SD	449019
ukb-b-929	ukb-a-11	rs11605297	A	G	A	G	0.016942	0.00097753	0.233288	0.232866	FALSE	FALSE	FALSE	11	58296806	0.00206778	449019	0.006	Frequency of tiredness / lethargy in last 2 weeks || id:ukb-b-929	Frequency of tiredness / lethargy in last 2 weeks	Frequency of tiredness / lethargy in last 2 weeks || ||	TRUE	igd	NA	NA	NA	NA	NA	NA	NA	301143	11	0.00282936	58296806	1.2794e-10	Morning/evening person (chronotype) || id:ukb-a-11	TRUE	reported	igd	2	TRUE	301143	SD	301143	449019	NA	NA	SD	449019
ukb-b-929	ukb-a-11	rs2232839	T	C	T	C	0.0194209	0.0008894	0.218464	0.217245	FALSE	FALSE	FALSE	17	17399635	0.00214661	449019	0.08	Frequency of tiredness / lethargy in last 2 weeks || id:ukb-b-929	Frequency of tiredness / lethargy in last 2 weeks	Frequency of tiredness / lethargy in last 2 weeks || ||	TRUE	igd	NA	NA	NA	NA	NA	NA	NA	301143	17	0.0029326	17399635	5.3916e-12	Morning/evening person (chronotype) || id:ukb-a-11	TRUE	reported	igd	2	TRUE	301143	SD	301143	449019	NA	NA	SD	449019
ukb-b-929	ukb-a-11	rs7111355	A	G	A	G	0.0178815	0.00049511	0.83716	0.836429	FALSE	FALSE	FALSE	11	43893093	0.00237384	449019	0.09	Frequency of tiredness / lethargy in last 2 weeks || id:ukb-b-929	Frequency of tiredness / lethargy in last 2 weeks	Frequency of tiredness / lethargy in last 2 weeks || ||	TRUE	igd	NA	NA	NA	NA	NA	NA	NA	301143	11	0.00325198	43893093	8.3028e-09	Morning/evening person (chronotype) || id:ukb-a-11	TRUE	reported	igd	2	TRUE	301143	SD	301143	449019	NA	NA	SD	449019
ukb-b-929	ukb-a-11	rs778147	A	C	A	C	0.0152648	-7.5722e-05	0.633607	0.633309	FALSE	FALSE	FALSE	2	61606566	0.00181078	449019	0.05	Frequency of tiredness / lethargy in last 2 weeks || id:ukb-b-929	Frequency of tiredness / lethargy in last 2 weeks	Frequency of tiredness / lethargy in last 2 weeks || ||	TRUE	igd	NA	NA	NA	NA	NA	NA	NA	301143	2	0.0024799	61606566	4.9808e-11	Morning/evening person (chronotype) || id:ukb-a-11	TRUE	reported	igd	2	TRUE	301143	SD	301143	449019	NA	NA	SD	449019
ukb-b-929	ukb-a-11	rs1958885	G	T	G	T	0.0147766	9.0803e-05	0.728656	0.729322	FALSE	FALSE	FALSE	14	41002929	0.00196168	449019	0.01	Frequency of tiredness / lethargy in last 2 weeks || id:ukb-b-929	Frequency of tiredness / lethargy in last 2 weeks	Frequency of tiredness / lethargy in last 2 weeks || ||	TRUE	igd	NA	NA	NA	NA	NA	NA	NA	301143	14	0.00268393	41002929	6.8282e-09	Morning/evening person (chronotype) || id:ukb-a-11	TRUE	reported	igd	2	TRUE	301143	SD	301143	449019	NA	NA	SD	449019
ukb-b-929	ukb-a-11	rs10495976	T	A	T	A	-0.0141953	-3.77e-06	0.391545	0.389607	FALSE	TRUE	FALSE	2	49750698	0.0017996	449019	0	Frequency of tiredness / lethargy in last 2 weeks || id:ukb-b-929	Frequency of tiredness / lethargy in last 2 weeks	Frequency of tiredness / lethargy in last 2 weeks || ||	TRUE	igd	NA	NA	NA	NA	NA	NA	NA	301143	2	0.00246291	49750698	2.4138e-10	Morning/evening person (chronotype) || id:ukb-a-11	TRUE	reported	igd	2	TRUE	301143	SD	301143	449019	NA	NA	SD	449019
ukb-b-929	ukb-a-11	rs73325957	C	T	C	T	0.0190246	0.00065752	0.140107	0.140648	FALSE	FALSE	FALSE	12	63514094	0.00251649	449019	0.09	Frequency of tiredness / lethargy in last 2 weeks || id:ukb-b-929	Frequency of tiredness / lethargy in last 2 weeks	Frequency of tiredness / lethargy in last 2 weeks || ||	TRUE	igd	NA	NA	NA	NA	NA	NA	NA	301143	12	0.00344994	63514094	5.0131e-09	Morning/evening person (chronotype) || id:ukb-a-11	TRUE	reported	igd	2	TRUE	301143	SD	301143	449019	NA	NA	SD	449019
ukb-b-929	ukb-a-11	rs139315125	G	A	G	A	-0.152798	0.00075225	0.0047257	0.004563	FALSE	FALSE	FALSE	1	7869960	0.0129243	449019	0.05	Frequency of tiredness / lethargy in last 2 weeks || id:ukb-b-929	Frequency of tiredness / lethargy in last 2 weeks	Frequency of tiredness / lethargy in last 2 weeks || ||	TRUE	igd	NA	NA	NA	NA	NA	NA	NA	301143	1	0.0172941	7869960	3.69e-21	Morning/evening person (chronotype) || id:ukb-a-11	TRUE	reported	igd	2	TRUE	301143	SD	301143	449019	NA	NA	SD	449019
ukb-b-929	ukb-a-11	rs16881183	T	C	T	C	-0.0141141	-0.00085068	0.376582	0.374359	FALSE	FALSE	FALSE	8	33601233	0.00180615	449019	0.01	Frequency of tiredness / lethargy in last 2 weeks || id:ukb-b-929	Frequency of tiredness / lethargy in last 2 weeks	Frequency of tiredness / lethargy in last 2 weeks || ||	TRUE	igd	NA	NA	NA	NA	NA	NA	NA	301143	8	0.00246751	33601233	6.638e-10	Morning/evening person (chronotype) || id:ukb-a-11	TRUE	reported	igd	2	TRUE	301143	SD	301143	449019	NA	NA	SD	449019
ukb-b-929	ukb-a-11	rs17716502	T	C	T	C	-0.0185752	-0.0004336	0.207243	0.204444	FALSE	FALSE	FALSE	8	116659731	0.00217994	449019	4.9995e-05	Frequency of tiredness / lethargy in last 2 weeks || id:ukb-b-929	Frequency of tiredness / lethargy in last 2 weeks	Frequency of tiredness / lethargy in last 2 weeks || ||	TRUE	igd	NA	NA	NA	NA	NA	NA	NA	301143	8	0.00296651	116659731	8.147e-11	Morning/evening person (chronotype) || id:ukb-a-11	TRUE	reported	igd	2	TRUE	301143	SD	301143	449019	NA	NA	SD	449019
ukb-b-929	ukb-a-11	rs10280205	C	T	C	T	0.0149636	6.6627e-05	0.30719	0.309283	FALSE	FALSE	FALSE	7	24082063	0.0018898	449019	0.09	Frequency of tiredness / lethargy in last 2 weeks || id:ukb-b-929	Frequency of tiredness / lethargy in last 2 weeks	Frequency of tiredness / lethargy in last 2 weeks || ||	TRUE	igd	NA	NA	NA	NA	NA	NA	NA	301143	7	0.00258998	24082063	5.9032e-10	Morning/evening person (chronotype) || id:ukb-a-11	TRUE	reported	igd	2	TRUE	301143	SD	301143	449019	NA	NA	SD	449019
ukb-b-929	ukb-a-11	rs17416732	C	T	C	T	-0.0151033	-0.00066864	0.373748	0.374856	FALSE	FALSE	FALSE	1	21256368	0.00180521	449019	1.9999e-05	Frequency of tiredness / lethargy in last 2 weeks || id:ukb-b-929	Frequency of tiredness / lethargy in last 2 weeks	Frequency of tiredness / lethargy in last 2 weeks || ||	TRUE	igd	NA	NA	NA	NA	NA	NA	NA	301143	1	0.00247515	21256368	4.904e-11	Morning/evening person (chronotype) || id:ukb-a-11	TRUE	reported	igd	2	TRUE	301143	SD	301143	449019	NA	NA	SD	449019
ukb-b-929	ukb-a-11	rs7317373	C	T	C	T	0.0553193	-0.00028217	0.0341208	0.034094	FALSE	FALSE	FALSE	13	77571532	0.00481368	449019	0.0050002	Frequency of tiredness / lethargy in last 2 weeks || id:ukb-b-929	Frequency of tiredness / lethargy in last 2 weeks	Frequency of tiredness / lethargy in last 2 weeks || ||	TRUE	igd	NA	NA	NA	NA	NA	NA	NA	301143	13	0.00659361	77571532	8.8877e-18	Morning/evening person (chronotype) || id:ukb-a-11	TRUE	reported	igd	2	TRUE	301143	SD	301143	449019	NA	NA	SD	449019
ukb-b-929	ukb-a-11	rs7302062	C	T	C	T	0.0134881	-1.1507e-06	0.448054	0.445102	FALSE	FALSE	FALSE	12	24065752	0.00175578	449019	0.08	Frequency of tiredness / lethargy in last 2 weeks || id:ukb-b-929	Frequency of tiredness / lethargy in last 2 weeks	Frequency of tiredness / lethargy in last 2 weeks || ||	TRUE	igd	NA	NA	NA	NA	NA	NA	NA	301143	12	0.00240147	24065752	9.4922e-09	Morning/evening person (chronotype) || id:ukb-a-11	TRUE	reported	igd	2	TRUE	301143	SD	301143	449019	NA	NA	SD	449019
ukb-b-929	ukb-a-11	rs117823615	G	C	G	C	0.0264598	0.00048129	0.0849632	0.086049	FALSE	TRUE	FALSE	9	37044437	0.00314775	449019	0.03	Frequency of tiredness / lethargy in last 2 weeks || id:ukb-b-929	Frequency of tiredness / lethargy in last 2 weeks	Frequency of tiredness / lethargy in last 2 weeks || ||	TRUE	igd	NA	NA	NA	NA	NA	NA	NA	301143	9	0.00432492	37044437	4.8899e-11	Morning/evening person (chronotype) || id:ukb-a-11	TRUE	reported	igd	2	TRUE	301143	SD	301143	449019	NA	NA	SD	449019
ukb-b-929	ukb-a-11	rs61770703	C	T	C	T	-0.0138795	-0.00040556	0.520074	0.520652	FALSE	FALSE	FALSE	1	79419861	0.00174907	449019	0	Frequency of tiredness / lethargy in last 2 weeks || id:ukb-b-929	Frequency of tiredness / lethargy in last 2 weeks	Frequency of tiredness / lethargy in last 2 weeks || ||	TRUE	igd	NA	NA	NA	NA	NA	NA	NA	301143	1	0.00239604	79419861	9.3458e-10	Morning/evening person (chronotype) || id:ukb-a-11	TRUE	reported	igd	2	TRUE	301143	SD	301143	449019	NA	NA	SD	449019
ukb-b-929	ukb-a-11	rs9348050	C	T	C	T	0.0138817	-4.4567e-06	0.510503	0.510673	FALSE	FALSE	FALSE	6	166263488	0.00174727	449019	0.06	Frequency of tiredness / lethargy in last 2 weeks || id:ukb-b-929	Frequency of tiredness / lethargy in last 2 weeks	Frequency of tiredness / lethargy in last 2 weeks || ||	TRUE	igd	NA	NA	NA	NA	NA	NA	NA	301143	6	0.00239075	166263488	3.8807e-10	Morning/evening person (chronotype) || id:ukb-a-11	TRUE	reported	igd	2	TRUE	301143	SD	301143	449019	NA	NA	SD	449019
ukb-d-20535	ukb-a-11	rs7783012	A	G	A	G	-0.013992	0.00012281	0.592219	0.591562	FALSE	FALSE	FALSE	7	114116881	0.00290083	45540	0.098708	Waking too early || id:ukb-d-20535	Waking too early	Waking too early || ||	TRUE	igd	NA	NA	NA	NA	NA	NA	NA	301143	7	0.00243905	114116881	6.6563e-10	Morning/evening person (chronotype) || id:ukb-a-11	TRUE	reported	igd	2	TRUE	301143	SD	301143	45540	34528	11012	NA	45540
ukb-d-20535	ukb-a-11	rs4685141	T	C	T	C	0.0198909	-0.00064928	0.129948	0.132266	FALSE	FALSE	FALSE	3	14400610	0.00422825	45540	0.030946	Waking too early || id:ukb-d-20535	Waking too early	Waking too early || ||	TRUE	igd	NA	NA	NA	NA	NA	NA	NA	301143	3	0.00358156	14400610	7.9937e-09	Morning/evening person (chronotype) || id:ukb-a-11	TRUE	reported	igd	2	TRUE	301143	SD	301143	45540	34528	11012	NA	45540
ukb-d-20535	ukb-a-11	rs778147	A	C	A	C	0.0152648	0.00063015	0.633607	0.632125	FALSE	FALSE	FALSE	2	61606566	0.00295779	45540	0.081541	Waking too early || id:ukb-d-20535	Waking too early	Waking too early || ||	TRUE	igd	NA	NA	NA	NA	NA	NA	NA	301143	2	0.0024799	61606566	4.9808e-11	Morning/evening person (chronotype) || id:ukb-a-11	TRUE	reported	igd	2	TRUE	301143	SD	301143	45540	34528	11012	NA	45540
ukb-d-20535	ukb-a-11	rs66710942	T	C	T	C	-0.014529	-2.8387e-05	0.593473	0.593645	FALSE	FALSE	FALSE	3	77215327	0.00291347	45540	0.002583	Waking too early || id:ukb-d-20535	Waking too early	Waking too early || ||	TRUE	igd	NA	NA	NA	NA	NA	NA	NA	301143	3	0.00244469	77215327	8.0008e-10	Morning/evening person (chronotype) || id:ukb-a-11	TRUE	reported	igd	2	TRUE	301143	SD	301143	45540	34528	11012	NA	45540
ukb-d-20535	ukb-a-11	rs75284686	T	C	T	C	-0.0855377	0.0012101	0.0103826	0.00999849	FALSE	FALSE	FALSE	6	153105795	0.0144708	45540	0.038537	Waking too early || id:ukb-d-20535	Waking too early	Waking too early || ||	TRUE	igd	NA	NA	NA	NA	NA	NA	NA	301143	6	0.0118573	153105795	4.4753e-14	Morning/evening person (chronotype) || id:ukb-a-11	TRUE	reported	igd	2	TRUE	301143	SD	301143	45540	34528	11012	NA	45540
ukb-d-20535	ukb-a-11	rs6477309	T	C	T	C	-0.0141469	-9.46e-05	0.665589	0.667238	FALSE	FALSE	FALSE	9	8450638	0.00303674	45540	0.019078	Waking too early || id:ukb-d-20535	Waking too early	Waking too early || ||	TRUE	igd	NA	NA	NA	NA	NA	NA	NA	301143	9	0.00254281	8450638	6.4624e-09	Morning/evening person (chronotype) || id:ukb-a-11	TRUE	reported	igd	2	TRUE	301143	SD	301143	45540	34528	11012	NA	45540
ukb-d-20535	ukb-a-11	rs77598468	A	C	A	C	0.0386486	0.0004373	0.0351899	0.035218	FALSE	FALSE	FALSE	9	76484268	0.00774265	45540	0.057086	Waking too early || id:ukb-d-20535	Waking too early	Waking too early || ||	TRUE	igd	NA	NA	NA	NA	NA	NA	NA	301143	9	0.00649595	76484268	6.903e-10	Morning/evening person (chronotype) || id:ukb-a-11	TRUE	reported	igd	2	TRUE	301143	SD	301143	45540	34528	11012	NA	45540
ukb-d-20535	ukb-a-11	rs1107268	G	A	G	A	0.0134836	0.00045441	0.403609	0.400151	FALSE	FALSE	FALSE	3	18200346	0.0029152	45540	0.026521	Waking too early || id:ukb-d-20535	Waking too early	Waking too early || ||	TRUE	igd	NA	NA	NA	NA	NA	NA	NA	301143	3	0.00244772	18200346	6.1885e-09	Morning/evening person (chronotype) || id:ukb-a-11	TRUE	reported	igd	2	TRUE	301143	SD	301143	45540	34528	11012	NA	45540
ukb-d-20535	ukb-a-11	rs11032362	A	G	A	G	-0.0236597	-5.606e-05	0.0904288	0.0897014	FALSE	FALSE	FALSE	11	33759092	0.00497441	45540	0.038983	Waking too early || id:ukb-d-20535	Waking too early	Waking too early || ||	TRUE	igd	NA	NA	NA	NA	NA	NA	NA	301143	11	0.00416117	33759092	3.029e-09	Morning/evening person (chronotype) || id:ukb-a-11	TRUE	reported	igd	2	TRUE	301143	SD	301143	45540	34528	11012	NA	45540
ukb-d-20535	ukb-a-11	rs10495976	T	A	T	A	-0.0141953	0.00044224	0.391545	0.392591	FALSE	TRUE	FALSE	2	49750698	0.00293039	45540	0.004614	Waking too early || id:ukb-d-20535	Waking too early	Waking too early || ||	TRUE	igd	NA	NA	NA	NA	NA	NA	NA	301143	2	0.00246291	49750698	2.4138e-10	Morning/evening person (chronotype) || id:ukb-a-11	TRUE	reported	igd	2	TRUE	301143	SD	301143	45540	34528	11012	NA	45540
ukb-d-20535	ukb-a-11	rs139911	T	C	T	C	0.0186126	-0.00042776	0.576139	0.577647	FALSE	FALSE	FALSE	22	40704052	0.00288181	45540	0.03427	Waking too early || id:ukb-d-20535	Waking too early	Waking too early || ||	TRUE	igd	NA	NA	NA	NA	NA	NA	NA	301143	22	0.00242279	40704052	5.6711e-15	Morning/evening person (chronotype) || id:ukb-a-11	TRUE	reported	igd	2	TRUE	301143	SD	301143	45540	34528	11012	NA	45540
ukb-d-20535	ukb-a-11	rs75815271	C	T	C	T	-0.025759	0.003824	0.0743878	0.0742757	FALSE	FALSE	FALSE	3	48405661	0.0054861	45540	0.0017449	Waking too early || id:ukb-d-20535	Waking too early	Waking too early || ||	TRUE	igd	NA	NA	NA	NA	NA	NA	NA	301143	3	0.0045793	48405661	8.5579e-09	Morning/evening person (chronotype) || id:ukb-a-11	TRUE	reported	igd	2	TRUE	301143	SD	301143	45540	34528	11012	NA	45540
ukb-d-20535	ukb-a-11	rs80097534	T	G	T	G	0.0234436	-0.00090383	0.0993479	0.0978729	FALSE	FALSE	FALSE	12	121029604	0.00482072	45540	0.0047545	Waking too early || id:ukb-d-20535	Waking too early	Waking too early || ||	TRUE	igd	NA	NA	NA	NA	NA	NA	NA	301143	12	0.00405176	121029604	2.1357e-10	Morning/evening person (chronotype) || id:ukb-a-11	TRUE	reported	igd	2	TRUE	301143	SD	301143	45540	34528	11012	NA	45540
ukb-d-20535	ukb-a-11	rs10189912	G	A	G	A	0.0183096	-0.0005153	0.370296	0.372756	FALSE	FALSE	FALSE	2	144162609	0.00293538	45540	0.0002629	Waking too early || id:ukb-d-20535	Waking too early	Waking too early || ||	TRUE	igd	NA	NA	NA	NA	NA	NA	NA	301143	2	0.00247317	144162609	3.3199e-14	Morning/evening person (chronotype) || id:ukb-a-11	TRUE	reported	igd	2	TRUE	301143	SD	301143	45540	34528	11012	NA	45540
ukb-d-20535	ukb-a-11	rs13011556	G	C	G	C	-0.0171857	2.3994e-05	0.239318	0.240168	FALSE	TRUE	FALSE	2	4651923	0.00332347	45540	0.080996	Waking too early || id:ukb-d-20535	Waking too early	Waking too early || ||	TRUE	igd	NA	NA	NA	NA	NA	NA	NA	301143	2	0.00281078	4651923	7.1471e-11	Morning/evening person (chronotype) || id:ukb-a-11	TRUE	reported	igd	2	TRUE	301143	SD	301143	45540	34528	11012	NA	45540
ukb-d-20535	ukb-a-11	rs228674	T	C	T	C	0.0257233	-0.00056633	0.0968879	0.0985683	FALSE	FALSE	FALSE	1	7874975	0.00476082	45540	0.004502	Waking too early || id:ukb-d-20535	Waking too early	Waking too early || ||	TRUE	igd	NA	NA	NA	NA	NA	NA	NA	301143	1	0.00404308	7874975	9.904e-11	Morning/evening person (chronotype) || id:ukb-a-11	TRUE	reported	igd	2	TRUE	301143	SD	301143	45540	34528	11012	NA	45540
ukb-d-20535	ukb-a-11	rs4417706	T	A	T	A	-0.0153237	0.00073825	0.482746	0.480316	FALSE	TRUE	TRUE	2	198944655	0.0028588	45540	0.091007	Waking too early || id:ukb-d-20535	Waking too early	Waking too early || ||	TRUE	igd	NA	NA	NA	NA	NA	NA	NA	301143	2	0.00239351	198944655	5.3359e-11	Morning/evening person (chronotype) || id:ukb-a-11	TRUE	reported	igd	2	FALSE	301143	SD	301143	45540	34528	11012	NA	45540
ukb-d-20535	ukb-a-11	rs7302062	C	T	C	T	0.0134881	-8.672e-05	0.448054	0.450791	FALSE	FALSE	FALSE	12	24065752	0.00284603	45540	0.002584	Waking too early || id:ukb-d-20535	Waking too early	Waking too early || ||	TRUE	igd	NA	NA	NA	NA	NA	NA	NA	301143	12	0.00240147	24065752	9.4922e-09	Morning/evening person (chronotype) || id:ukb-a-11	TRUE	reported	igd	2	TRUE	301143	SD	301143	45540	34528	11012	NA	45540
ukb-d-20535	ukb-a-11	rs80271258	T	C	T	C	0.0416911	-0.00034491	0.0877182	0.087003	FALSE	FALSE	FALSE	2	239311505	0.00505883	45540	0.009767	Waking too early || id:ukb-d-20535	Waking too early	Waking too early || ||	TRUE	igd	NA	NA	NA	NA	NA	NA	NA	301143	2	0.00422947	239311505	4.254e-24	Morning/evening person (chronotype) || id:ukb-a-11	TRUE	reported	igd	2	TRUE	301143	SD	301143	45540	34528	11012	NA	45540
ukb-d-20535	ukb-a-11	rs2322000	T	A	T	A	-0.015372	-2.2003e-05	0.320935	0.320073	FALSE	TRUE	FALSE	13	59623062	0.00305933	45540	0.06819	Waking too early || id:ukb-d-20535	Waking too early	Waking too early || ||	TRUE	igd	NA	NA	NA	NA	NA	NA	NA	301143	13	0.00257549	59623062	3.9624e-10	Morning/evening person (chronotype) || id:ukb-a-11	TRUE	reported	igd	2	TRUE	301143	SD	301143	45540	34528	11012	NA	45540
ukb-d-20535	ukb-a-11	rs4729854	A	T	A	T	0.0217736	-0.00091717	0.487484	0.482554	FALSE	TRUE	TRUE	7	102383663	0.00290727	45540	0.00078	Waking too early || id:ukb-d-20535	Waking too early	Waking too early || ||	TRUE	igd	NA	NA	NA	NA	NA	NA	NA	301143	7	0.00244372	102383663	1.2979e-20	Morning/evening person (chronotype) || id:ukb-a-11	TRUE	reported	igd	2	FALSE	301143	SD	301143	45540	34528	11012	NA	45540
ukb-d-20535	ukb-a-11	rs17604349	A	G	A	G	0.0193793	-0.00069749	0.177489	0.17845	FALSE	FALSE	FALSE	16	72210865	0.00371131	45540	0.0080794	Waking too early || id:ukb-d-20535	Waking too early	Waking too early || ||	TRUE	igd	NA	NA	NA	NA	NA	NA	NA	301143	16	0.00313708	72210865	5.2064e-11	Morning/evening person (chronotype) || id:ukb-a-11	TRUE	reported	igd	2	TRUE	301143	SD	301143	45540	34528	11012	NA	45540
ukb-d-20535	ukb-a-11	rs11218901	T	C	T	C	0.0190902	-0.00097175	0.136037	0.133848	FALSE	FALSE	FALSE	11	122818795	0.00418879	45540	0.0060417	Waking too early || id:ukb-d-20535	Waking too early	Waking too early || ||	TRUE	igd	NA	NA	NA	NA	NA	NA	NA	301143	11	0.00349458	122818795	6.9008e-09	Morning/evening person (chronotype) || id:ukb-a-11	TRUE	reported	igd	2	TRUE	301143	SD	301143	45540	34528	11012	NA	45540
ukb-d-20535	ukb-a-11	rs2762088	G	T	G	T	-0.0153577	0.00027216	0.759974	0.760128	FALSE	FALSE	FALSE	13	94065186	0.00334214	45540	0.014692	Waking too early || id:ukb-d-20535	Waking too early	Waking too early || ||	TRUE	igd	NA	NA	NA	NA	NA	NA	NA	301143	13	0.0028095	94065186	5.9759e-09	Morning/evening person (chronotype) || id:ukb-a-11	TRUE	reported	igd	2	TRUE	301143	SD	301143	45540	34528	11012	NA	45540
ukb-d-20535	ukb-a-11	rs1190652	G	T	G	T	-0.0240641	-0.00062332	0.91966	0.918714	FALSE	FALSE	FALSE	16	56188593	0.00519035	45540	0.073067	Waking too early || id:ukb-d-20535	Waking too early	Waking too early || ||	TRUE	igd	NA	NA	NA	NA	NA	NA	NA	301143	16	0.0043932	56188593	3.1529e-09	Morning/evening person (chronotype) || id:ukb-a-11	TRUE	reported	igd	2	TRUE	301143	SD	301143	45540	34528	11012	NA	45540
ukb-d-20535	ukb-a-11	rs4899502	A	G	A	G	0.014098	-0.00065874	0.689166	0.691173	FALSE	FALSE	FALSE	14	74669893	0.00306505	45540	0.028529	Waking too early || id:ukb-d-20535	Waking too early	Waking too early || ||	TRUE	igd	NA	NA	NA	NA	NA	NA	NA	301143	14	0.00257866	74669893	5.7583e-09	Morning/evening person (chronotype) || id:ukb-a-11	TRUE	reported	igd	2	TRUE	301143	SD	301143	45540	34528	11012	NA	45540
ukb-d-20535	ukb-a-11	rs72720396	G	A	G	A	-0.0212689	0.0003225	0.231132	0.233915	FALSE	FALSE	FALSE	1	91191582	0.00334823	45540	5.074e-05	Waking too early || id:ukb-d-20535	Waking too early	Waking too early || ||	TRUE	igd	NA	NA	NA	NA	NA	NA	NA	301143	1	0.00282979	91191582	6.5979e-15	Morning/evening person (chronotype) || id:ukb-a-11	TRUE	reported	igd	2	TRUE	301143	SD	301143	45540	34528	11012	NA	45540
ukb-d-20535	ukb-a-11	rs1067404	G	T	G	T	-0.0198366	0.00072892	0.757519	0.75609	FALSE	FALSE	FALSE	2	44675823	0.0033175	45540	0.002263	Waking too early || id:ukb-d-20535	Waking too early	Waking too early || ||	TRUE	igd	NA	NA	NA	NA	NA	NA	NA	301143	2	0.00278591	44675823	7.92e-14	Morning/evening person (chronotype) || id:ukb-a-11	TRUE	reported	igd	2	TRUE	301143	SD	301143	45540	34528	11012	NA	45540
ukb-d-20535	ukb-a-11	rs10825272	A	G	A	G	0.0200075	3.08e-05	0.144956	0.14367	FALSE	FALSE	FALSE	10	55964743	0.00406832	45540	0.035195	Waking too early || id:ukb-d-20535	Waking too early	Waking too early || ||	TRUE	igd	NA	NA	NA	NA	NA	NA	NA	301143	10	0.00340636	55964743	2.6963e-10	Morning/evening person (chronotype) || id:ukb-a-11	TRUE	reported	igd	2	TRUE	301143	SD	301143	45540	34528	11012	NA	45540
ukb-d-20535	ukb-a-11	rs61770703	C	T	C	T	-0.0138795	9.248e-07	0.520074	0.516698	FALSE	FALSE	FALSE	1	79419861	0.0028447	45540	0.074502	Waking too early || id:ukb-d-20535	Waking too early	Waking too early || ||	TRUE	igd	NA	NA	NA	NA	NA	NA	NA	301143	1	0.00239604	79419861	9.3458e-10	Morning/evening person (chronotype) || id:ukb-a-11	TRUE	reported	igd	2	TRUE	301143	SD	301143	45540	34528	11012	NA	45540
ukb-d-20535	ukb-a-11	rs10520176	C	T	C	T	0.0206927	4.425e-05	0.498019	0.500283	FALSE	FALSE	FALSE	2	77217310	0.00284891	45540	0.073037	Waking too early || id:ukb-d-20535	Waking too early	Waking too early || ||	TRUE	igd	NA	NA	NA	NA	NA	NA	NA	301143	2	0.00239744	77217310	1.0099e-19	Morning/evening person (chronotype) || id:ukb-a-11	TRUE	reported	igd	2	TRUE	301143	SD	301143	45540	34528	11012	NA	45540
ukb-d-20535	ukb-a-11	rs7111355	A	G	A	G	0.0178815	-0.00067993	0.83716	0.8408	FALSE	FALSE	FALSE	11	43893093	0.00390641	45540	0.067165	Waking too early || id:ukb-d-20535	Waking too early	Waking too early || ||	TRUE	igd	NA	NA	NA	NA	NA	NA	NA	301143	11	0.00325198	43893093	8.3028e-09	Morning/evening person (chronotype) || id:ukb-a-11	TRUE	reported	igd	2	TRUE	301143	SD	301143	45540	34528	11012	NA	45540
ukb-d-20535	ukb-a-11	rs73325957	C	T	C	T	0.0190246	-6.3323e-05	0.140107	0.142421	FALSE	FALSE	FALSE	12	63514094	0.00408378	45540	0.009671	Waking too early || id:ukb-d-20535	Waking too early	Waking too early || ||	TRUE	igd	NA	NA	NA	NA	NA	NA	NA	301143	12	0.00344994	63514094	5.0131e-09	Morning/evening person (chronotype) || id:ukb-a-11	TRUE	reported	igd	2	TRUE	301143	SD	301143	45540	34528	11012	NA	45540
ukb-d-20535	ukb-a-11	rs4527088	G	A	G	A	0.0171556	-0.00045744	0.411272	0.408386	FALSE	FALSE	FALSE	18	38018996	0.00289568	45540	0.096076	Waking too early || id:ukb-d-20535	Waking too early	Waking too early || ||	TRUE	igd	NA	NA	NA	NA	NA	NA	NA	301143	18	0.00243959	38018996	3.845e-14	Morning/evening person (chronotype) || id:ukb-a-11	TRUE	reported	igd	2	TRUE	301143	SD	301143	45540	34528	11012	NA	45540
ukb-d-20535	ukb-a-11	rs6967481	T	C	T	C	-0.0173287	0.00041952	0.496889	0.49667	FALSE	FALSE	FALSE	7	50642701	0.00286397	45540	0.0084561	Waking too early || id:ukb-d-20535	Waking too early	Waking too early || ||	TRUE	igd	NA	NA	NA	NA	NA	NA	NA	301143	7	0.00240067	50642701	2.7716e-14	Morning/evening person (chronotype) || id:ukb-a-11	TRUE	reported	igd	2	TRUE	301143	SD	301143	45540	34528	11012	NA	45540
ukb-d-20535	ukb-a-11	rs7313852	A	G	A	G	0.0219527	0.00010836	0.435431	0.439179	FALSE	FALSE	FALSE	12	38908389	0.00286031	45540	0.06106	Waking too early || id:ukb-d-20535	Waking too early	Waking too early || ||	TRUE	igd	NA	NA	NA	NA	NA	NA	NA	301143	12	0.00241684	38908389	6.047e-21	Morning/evening person (chronotype) || id:ukb-a-11	TRUE	reported	igd	2	TRUE	301143	SD	301143	45540	34528	11012	NA	45540
ukb-d-20535	ukb-a-11	rs16881183	T	C	T	C	-0.0141141	0.00040004	0.376582	0.375333	FALSE	FALSE	FALSE	8	33601233	0.00293656	45540	0.013764	Waking too early || id:ukb-d-20535	Waking too early	Waking too early || ||	TRUE	igd	NA	NA	NA	NA	NA	NA	NA	301143	8	0.00246751	33601233	6.638e-10	Morning/evening person (chronotype) || id:ukb-a-11	TRUE	reported	igd	2	TRUE	301143	SD	301143	45540	34528	11012	NA	45540
ukb-d-20535	ukb-a-11	rs17416732	C	T	C	T	-0.0151033	2.744e-06	0.373748	0.373019	FALSE	FALSE	FALSE	1	21256368	0.00293728	45540	0.058586	Waking too early || id:ukb-d-20535	Waking too early	Waking too early || ||	TRUE	igd	NA	NA	NA	NA	NA	NA	NA	301143	1	0.00247515	21256368	4.904e-11	Morning/evening person (chronotype) || id:ukb-a-11	TRUE	reported	igd	2	TRUE	301143	SD	301143	45540	34528	11012	NA	45540
ukb-d-20535	ukb-a-11	rs1947198	T	C	T	C	-0.0204385	0.00094246	0.122063	0.122799	FALSE	FALSE	FALSE	2	149390435	0.00433334	45540	0.070277	Waking too early || id:ukb-d-20535	Waking too early	Waking too early || ||	TRUE	igd	NA	NA	NA	NA	NA	NA	NA	301143	2	0.00364723	149390435	9.822e-10	Morning/evening person (chronotype) || id:ukb-a-11	TRUE	reported	igd	2	TRUE	301143	SD	301143	45540	34528	11012	NA	45540
ukb-d-20535	ukb-a-11	rs1958885	G	T	G	T	0.0147766	2.972e-06	0.728656	0.732812	FALSE	FALSE	FALSE	14	41002929	0.00321893	45540	0.003011	Waking too early || id:ukb-d-20535	Waking too early	Waking too early || ||	TRUE	igd	NA	NA	NA	NA	NA	NA	NA	301143	14	0.00268393	41002929	6.8282e-09	Morning/evening person (chronotype) || id:ukb-a-11	TRUE	reported	igd	2	TRUE	301143	SD	301143	45540	34528	11012	NA	45540
ukb-d-20535	ukb-a-11	rs12432176	A	C	A	C	-0.0150304	4.051e-05	0.380225	0.378722	FALSE	FALSE	FALSE	14	101021218	0.00293279	45540	0.086586	Waking too early || id:ukb-d-20535	Waking too early	Waking too early || ||	TRUE	igd	NA	NA	NA	NA	NA	NA	NA	301143	14	0.0024691	101021218	1.4905e-10	Morning/evening person (chronotype) || id:ukb-a-11	TRUE	reported	igd	2	TRUE	301143	SD	301143	45540	34528	11012	NA	45540
ukb-d-20535	ukb-a-11	rs73208536	G	A	G	A	-0.0147285	0.00039145	0.395296	0.392949	FALSE	FALSE	FALSE	12	90428028	0.00290166	45540	0.030179	Waking too early || id:ukb-d-20535	Waking too early	Waking too early || ||	TRUE	igd	NA	NA	NA	NA	NA	NA	NA	301143	12	0.00244154	90428028	6.1644e-10	Morning/evening person (chronotype) || id:ukb-a-11	TRUE	reported	igd	2	TRUE	301143	SD	301143	45540	34528	11012	NA	45540
ukb-d-20535	ukb-a-11	rs509476	C	T	C	T	0.0823325	-0.0062921	0.969683	0.969794	FALSE	FALSE	FALSE	1	182573227	0.0083134	45540	0.00056462	Waking too early || id:ukb-d-20535	Waking too early	Waking too early || ||	TRUE	igd	NA	NA	NA	NA	NA	NA	NA	301143	1	0.00698321	182573227	4.6375e-33	Morning/evening person (chronotype) || id:ukb-a-11	TRUE	reported	igd	2	TRUE	301143	SD	301143	45540	34528	11012	NA	45540
ukb-d-20535	ukb-a-11	rs9348050	C	T	C	T	0.0138817	-0.0002867	0.510503	0.512049	FALSE	FALSE	FALSE	6	166263488	0.00284442	45540	0.021445	Waking too early || id:ukb-d-20535	Waking too early	Waking too early || ||	TRUE	igd	NA	NA	NA	NA	NA	NA	NA	301143	6	0.00239075	166263488	3.8807e-10	Morning/evening person (chronotype) || id:ukb-a-11	TRUE	reported	igd	2	TRUE	301143	SD	301143	45540	34528	11012	NA	45540
ukb-d-20535	ukb-a-11	rs2125109	T	C	T	C	0.0155273	-9.0102e-05	0.307427	0.307817	FALSE	FALSE	FALSE	3	182277971	0.00307865	45540	0.07249	Waking too early || id:ukb-d-20535	Waking too early	Waking too early || ||	TRUE	igd	NA	NA	NA	NA	NA	NA	NA	301143	3	0.00258728	182277971	9.5853e-10	Morning/evening person (chronotype) || id:ukb-a-11	TRUE	reported	igd	2	TRUE	301143	SD	301143	45540	34528	11012	NA	45540
ukb-d-20535	ukb-a-11	rs2232839	T	C	T	C	0.0194209	-0.00091662	0.218464	0.218388	FALSE	FALSE	FALSE	17	17399635	0.00350323	45540	0.084312	Waking too early || id:ukb-d-20535	Waking too early	Waking too early || ||	TRUE	igd	NA	NA	NA	NA	NA	NA	NA	301143	17	0.0029326	17399635	5.3916e-12	Morning/evening person (chronotype) || id:ukb-a-11	TRUE	reported	igd	2	TRUE	301143	SD	301143	45540	34528	11012	NA	45540
ukb-d-20535	ukb-a-11	rs2364972	G	A	G	A	-0.0131243	-0.00040362	0.464561	0.460301	FALSE	FALSE	FALSE	17	65475332	0.00286292	45540	0.023942	Waking too early || id:ukb-d-20535	Waking too early	Waking too early || ||	TRUE	igd	NA	NA	NA	NA	NA	NA	NA	301143	17	0.00239824	65475332	4.415e-09	Morning/evening person (chronotype) || id:ukb-a-11	TRUE	reported	igd	2	TRUE	301143	SD	301143	45540	34528	11012	NA	45540
ukb-d-20535	ukb-a-11	rs850894	T	A	T	A	0.0145002	-0.00020123	0.706827	0.706982	FALSE	TRUE	FALSE	2	186210402	0.00312829	45540	0.0074515	Waking too early || id:ukb-d-20535	Waking too early	Waking too early || ||	TRUE	igd	NA	NA	NA	NA	NA	NA	NA	301143	2	0.00262396	186210402	2.771e-09	Morning/evening person (chronotype) || id:ukb-a-11	TRUE	reported	igd	2	TRUE	301143	SD	301143	45540	34528	11012	NA	45540
ukb-d-20535	ukb-a-11	rs17716502	T	C	T	C	-0.0185752	2.157e-05	0.207243	0.206434	FALSE	FALSE	FALSE	8	116659731	0.00353122	45540	0.092184	Waking too early || id:ukb-d-20535	Waking too early	Waking too early || ||	TRUE	igd	NA	NA	NA	NA	NA	NA	NA	301143	8	0.00296651	116659731	8.147e-11	Morning/evening person (chronotype) || id:ukb-a-11	TRUE	reported	igd	2	TRUE	301143	SD	301143	45540	34528	11012	NA	45540
ukb-d-20535	ukb-a-11	rs10280205	C	T	C	T	0.0149636	-8.882e-06	0.30719	0.308143	FALSE	FALSE	FALSE	7	24082063	0.00307945	45540	0.067885	Waking too early || id:ukb-d-20535	Waking too early	Waking too early || ||	TRUE	igd	NA	NA	NA	NA	NA	NA	NA	301143	7	0.00258998	24082063	5.9032e-10	Morning/evening person (chronotype) || id:ukb-a-11	TRUE	reported	igd	2	TRUE	301143	SD	301143	45540	34528	11012	NA	45540
ukb-d-20535	ukb-a-11	rs2971970	G	T	G	T	0.0168253	-0.00049927	0.781866	0.784168	FALSE	FALSE	FALSE	7	133643778	0.00345226	45540	0.0098394	Waking too early || id:ukb-d-20535	Waking too early	Waking too early || ||	TRUE	igd	NA	NA	NA	NA	NA	NA	NA	301143	7	0.0028937	133643778	8.836e-11	Morning/evening person (chronotype) || id:ukb-a-11	TRUE	reported	igd	2	TRUE	301143	SD	301143	45540	34528	11012	NA	45540
ukb-d-20535	ukb-a-11	rs2239626	C	T	C	T	-0.0162523	-7.2925e-05	0.303496	0.306694	FALSE	FALSE	FALSE	3	185998884	0.00308629	45540	0.078214	Waking too early || id:ukb-d-20535	Waking too early	Waking too early || ||	TRUE	igd	NA	NA	NA	NA	NA	NA	NA	301143	3	0.00260617	185998884	4.9262e-11	Morning/evening person (chronotype) || id:ukb-a-11	TRUE	reported	igd	2	TRUE	301143	SD	301143	45540	34528	11012	NA	45540
ukb-d-20535	ukb-a-11	rs304136	C	T	C	T	0.0149096	-0.00023482	0.476554	0.479629	FALSE	FALSE	FALSE	5	88170066	0.00284197	45540	0.031659	Waking too early || id:ukb-d-20535	Waking too early	Waking too early || ||	TRUE	igd	NA	NA	NA	NA	NA	NA	NA	301143	5	0.00239185	88170066	5.672e-11	Morning/evening person (chronotype) || id:ukb-a-11	TRUE	reported	igd	2	TRUE	301143	SD	301143	45540	34528	11012	NA	45540
ukb-d-20535	ukb-a-11	rs9381812	G	A	G	A	-0.0174062	0.0006233	0.296604	0.294681	FALSE	FALSE	FALSE	6	13183998	0.00312857	45540	0.0048269	Waking too early || id:ukb-d-20535	Waking too early	Waking too early || ||	TRUE	igd	NA	NA	NA	NA	NA	NA	NA	301143	6	0.00261703	13183998	9.134e-12	Morning/evening person (chronotype) || id:ukb-a-11	TRUE	reported	igd	2	TRUE	301143	SD	301143	45540	34528	11012	NA	45540
ukb-d-20535	ukb-a-11	rs975025	T	C	T	C	0.0248254	-0.00086635	0.077045	0.078379	FALSE	FALSE	FALSE	1	179338327	0.00527002	45540	0.092613	Waking too early || id:ukb-d-20535	Waking too early	Waking too early || ||	TRUE	igd	NA	NA	NA	NA	NA	NA	NA	301143	1	0.0044645	179338327	6.9048e-09	Morning/evening person (chronotype) || id:ukb-a-11	TRUE	reported	igd	2	TRUE	301143	SD	301143	45540	34528	11012	NA	45540
ukb-d-20535	ukb-a-11	rs9831488	G	A	G	A	-0.0170062	0.00099492	0.348758	0.346776	FALSE	FALSE	FALSE	3	160755062	0.00301057	45540	0.007567	Waking too early || id:ukb-d-20535	Waking too early	Waking too early || ||	TRUE	igd	NA	NA	NA	NA	NA	NA	NA	301143	3	0.00253204	160755062	8.6595e-12	Morning/evening person (chronotype) || id:ukb-a-11	TRUE	reported	igd	2	TRUE	301143	SD	301143	45540	34528	11012	NA	45540
ukb-d-20535	ukb-a-11	rs9964420	A	C	A	C	0.0209231	-0.00049523	0.305115	0.303445	FALSE	FALSE	FALSE	18	56824041	0.0031172	45540	0.062178	Waking too early || id:ukb-d-20535	Waking too early	Waking too early || ||	TRUE	igd	NA	NA	NA	NA	NA	NA	NA	301143	18	0.00260667	56824041	4.15e-18	Morning/evening person (chronotype) || id:ukb-a-11	TRUE	reported	igd	2	TRUE	301143	SD	301143	45540	34528	11012	NA	45540
ukb-d-20535	ukb-a-11	rs4729303	T	C	T	C	-0.0213842	4.637e-05	0.813637	0.814889	FALSE	FALSE	FALSE	7	96474878	0.0036494	45540	0.074976	Waking too early || id:ukb-d-20535	Waking too early	Waking too early || ||	TRUE	igd	NA	NA	NA	NA	NA	NA	NA	301143	7	0.00306667	96474878	1.067e-13	Morning/evening person (chronotype) || id:ukb-a-11	TRUE	reported	igd	2	TRUE	301143	SD	301143	45540	34528	11012	NA	45540
ukb-d-20535	ukb-a-11	rs113851554	T	G	T	G	0.0298787	-0.005965	0.0566594	0.0550162	FALSE	FALSE	FALSE	2	66750564	0.00648968	45540	0.003895	Waking too early || id:ukb-d-20535	Waking too early	Waking too early || ||	TRUE	igd	NA	NA	NA	NA	NA	NA	NA	301143	2	0.00533726	66750564	1.6865e-09	Morning/evening person (chronotype) || id:ukb-a-11	TRUE	reported	igd	2	TRUE	301143	SD	301143	45540	34528	11012	NA	45540
ukb-d-20535	ukb-a-11	rs4792268	A	G	A	G	0.0337363	-0.00049332	0.919509	0.919237	FALSE	FALSE	FALSE	17	8061708	0.00522593	45540	0.093188	Waking too early || id:ukb-d-20535	Waking too early	Waking too early || ||	TRUE	igd	NA	NA	NA	NA	NA	NA	NA	301143	17	0.00438892	8061708	5.1426e-15	Morning/evening person (chronotype) || id:ukb-a-11	TRUE	reported	igd	2	TRUE	301143	SD	301143	45540	34528	11012	NA	45540
ukb-d-20535	ukb-a-11	rs11587758	A	G	A	G	-0.0184382	0.0015643	0.394123	0.394448	FALSE	FALSE	FALSE	1	150327106	0.00289507	45540	4.9352e-06	Waking too early || id:ukb-d-20535	Waking too early	Waking too early || ||	TRUE	igd	NA	NA	NA	NA	NA	NA	NA	301143	1	0.00243904	150327106	5.509e-16	Morning/evening person (chronotype) || id:ukb-a-11	TRUE	reported	igd	2	TRUE	301143	SD	301143	45540	34528	11012	NA	45540
ukb-d-20535	ukb-a-11	rs11605297	A	G	A	G	0.016942	9.2555e-06	0.233288	0.232139	FALSE	FALSE	FALSE	11	58296806	0.00337	45540	0.088339	Waking too early || id:ukb-d-20535	Waking too early	Waking too early || ||	TRUE	igd	NA	NA	NA	NA	NA	NA	NA	301143	11	0.00282936	58296806	1.2794e-10	Morning/evening person (chronotype) || id:ukb-a-11	TRUE	reported	igd	2	TRUE	301143	SD	301143	45540	34528	11012	NA	45540
ukb-d-20535	ukb-a-11	rs6131942	G	A	G	A	-0.0134549	0.0005719	0.578649	0.580615	FALSE	FALSE	FALSE	20	17348608	0.00288467	45540	0.072626	Waking too early || id:ukb-d-20535	Waking too early	Waking too early || ||	TRUE	igd	NA	NA	NA	NA	NA	NA	NA	301143	20	0.00242485	17348608	8.7939e-09	Morning/evening person (chronotype) || id:ukb-a-11	TRUE	reported	igd	2	TRUE	301143	SD	301143	45540	34528	11012	NA	45540
ukb-d-20535	ukb-a-11	rs12040629	A	G	A	G	-0.0302285	-0.00061764	0.161365	0.158619	FALSE	FALSE	FALSE	1	77705365	0.00390135	45540	0.053786	Waking too early || id:ukb-d-20535	Waking too early	Waking too early || ||	TRUE	igd	NA	NA	NA	NA	NA	NA	NA	301143	1	0.00323964	77705365	5.755e-22	Morning/evening person (chronotype) || id:ukb-a-11	TRUE	reported	igd	2	TRUE	301143	SD	301143	45540	34528	11012	NA	45540
ukb-d-20535	ukb-a-11	rs2653349	G	A	G	A	0.0267733	-0.0003865	0.783617	0.784629	FALSE	FALSE	FALSE	6	55142337	0.00345085	45540	0.00061535	Waking too early || id:ukb-d-20535	Waking too early	Waking too early || ||	TRUE	igd	NA	NA	NA	NA	NA	NA	NA	301143	6	0.00290186	55142337	8.2033e-21	Morning/evening person (chronotype) || id:ukb-a-11	TRUE	reported	igd	2	TRUE	301143	SD	301143	45540	34528	11012	NA	45540
ukb-d-20535	ukb-a-11	rs60616179	G	A	G	A	0.0331401	-0.00060127	0.0545494	0.0559509	FALSE	FALSE	FALSE	6	110244765	0.00622148	45540	0.022778	Waking too early || id:ukb-d-20535	Waking too early	Waking too early || ||	TRUE	igd	NA	NA	NA	NA	NA	NA	NA	301143	6	0.005292	110244765	7.9848e-11	Morning/evening person (chronotype) || id:ukb-a-11	TRUE	reported	igd	2	TRUE	301143	SD	301143	45540	34528	11012	NA	45540
ukb-d-20535	ukb-a-11	rs12140153	T	G	T	G	0.0284315	0.00053518	0.0967607	0.0969313	FALSE	FALSE	FALSE	1	62579891	0.00492278	45540	0.060849	Waking too early || id:ukb-d-20535	Waking too early	Waking too early || ||	TRUE	igd	NA	NA	NA	NA	NA	NA	NA	301143	1	0.00415367	62579891	6.6832e-13	Morning/evening person (chronotype) || id:ukb-a-11	TRUE	reported	igd	2	TRUE	301143	SD	301143	45540	34528	11012	NA	45540
ukb-d-20535	ukb-a-11	rs1296328	C	A	C	A	0.0157883	-0.00024694	0.559914	0.560235	FALSE	FALSE	FALSE	4	137083193	0.00288391	45540	0.065469	Waking too early || id:ukb-d-20535	Waking too early	Waking too early || ||	TRUE	igd	NA	NA	NA	NA	NA	NA	NA	301143	4	0.00241688	137083193	4.7739e-12	Morning/evening person (chronotype) || id:ukb-a-11	TRUE	reported	igd	2	TRUE	301143	SD	301143	45540	34528	11012	NA	45540
ukb-d-20535	ukb-a-11	rs62082401	G	C	G	C	-0.0218407	0.00082753	0.190402	0.190294	FALSE	TRUE	FALSE	18	5186019	0.00362478	45540	0.035362	Waking too early || id:ukb-d-20535	Waking too early	Waking too early || ||	TRUE	igd	NA	NA	NA	NA	NA	NA	NA	301143	18	0.0030454	5186019	4.2335e-14	Morning/evening person (chronotype) || id:ukb-a-11	TRUE	reported	igd	2	TRUE	301143	SD	301143	45540	34528	11012	NA	45540
ukb-d-20535	ukb-a-11	rs12927162	G	A	G	A	0.0212584	-0.00080701	0.277378	0.2815	FALSE	FALSE	FALSE	16	52684916	0.00316374	45540	0.074953	Waking too early || id:ukb-d-20535	Waking too early	Waking too early || ||	TRUE	igd	NA	NA	NA	NA	NA	NA	NA	301143	16	0.00266752	52684916	6.0066e-16	Morning/evening person (chronotype) || id:ukb-a-11	TRUE	reported	igd	2	TRUE	301143	SD	301143	45540	34528	11012	NA	45540
ukb-d-20535	ukb-a-11	rs28458909	T	C	T	C	0.0297926	-0.00045565	0.124833	0.122782	FALSE	FALSE	FALSE	9	140257189	0.00431681	45540	0.006302	Waking too early || id:ukb-d-20535	Waking too early	Waking too early || ||	TRUE	igd	NA	NA	NA	NA	NA	NA	NA	301143	9	0.00360916	140257189	5.2862e-17	Morning/evening person (chronotype) || id:ukb-a-11	TRUE	reported	igd	2	TRUE	301143	SD	301143	45540	34528	11012	NA	45540
ukb-d-20535	ukb-a-11	rs7317373	C	T	C	T	0.0553193	-0.0057868	0.0341208	0.0333496	FALSE	FALSE	FALSE	13	77571532	0.0079163	45540	0.0061349	Waking too early || id:ukb-d-20535	Waking too early	Waking too early || ||	TRUE	igd	NA	NA	NA	NA	NA	NA	NA	301143	13	0.00659361	77571532	8.8877e-18	Morning/evening person (chronotype) || id:ukb-a-11	TRUE	reported	igd	2	TRUE	301143	SD	301143	45540	34528	11012	NA	45540
ukb-d-20535	ukb-a-11	rs13316611	T	G	T	G	-0.0161278	0.00073055	0.256024	0.255678	FALSE	FALSE	FALSE	3	63564385	0.00325882	45540	0.0086738	Waking too early || id:ukb-d-20535	Waking too early	Waking too early || ||	TRUE	igd	NA	NA	NA	NA	NA	NA	NA	301143	3	0.00274317	63564385	1.2563e-10	Morning/evening person (chronotype) || id:ukb-a-11	TRUE	reported	igd	2	TRUE	301143	SD	301143	45540	34528	11012	NA	45540
ukb-d-20535	ukb-a-11	rs139315125	G	A	G	A	-0.152798	9.299e-05	0.0047257	0.00454545	FALSE	FALSE	FALSE	1	7869960	0.0210428	45540	0.036061	Waking too early || id:ukb-d-20535	Waking too early	Waking too early || ||	TRUE	igd	NA	NA	NA	NA	NA	NA	NA	301143	1	0.0172941	7869960	3.69e-21	Morning/evening person (chronotype) || id:ukb-a-11	TRUE	reported	igd	2	TRUE	301143	SD	301143	45540	34528	11012	NA	45540
ukb-d-20535	ukb-a-11	rs1421085	C	T	C	T	-0.022268	4.2133e-05	0.40212	0.401691	FALSE	FALSE	FALSE	16	53800954	0.00289475	45540	0.078607	Waking too early || id:ukb-d-20535	Waking too early	Waking too early || ||	TRUE	igd	NA	NA	NA	NA	NA	NA	NA	301143	16	0.0024365	53800954	3.2121e-21	Morning/evening person (chronotype) || id:ukb-a-11	TRUE	reported	igd	2	TRUE	301143	SD	301143	45540	34528	11012	NA	45540
ukb-d-20535	ukb-a-11	rs56265640	A	G	A	G	-0.0168399	9.6151e-05	0.23275	0.233715	FALSE	FALSE	FALSE	8	8121882	0.00336793	45540	0.090176	Waking too early || id:ukb-d-20535	Waking too early	Waking too early || ||	TRUE	igd	NA	NA	NA	NA	NA	NA	NA	301143	8	0.00283798	8121882	9.6429e-10	Morning/evening person (chronotype) || id:ukb-a-11	TRUE	reported	igd	2	TRUE	301143	SD	301143	45540	34528	11012	NA	45540
ukb-d-20535	ukb-a-11	rs9278039	C	T	C	T	0.0188931	5.5097e-05	0.143414	0.142735	FALSE	FALSE	FALSE	6	33355103	0.00403717	45540	0.090639	Waking too early || id:ukb-d-20535	Waking too early	Waking too early || ||	TRUE	igd	NA	NA	NA	NA	NA	NA	NA	301143	6	0.00340343	33355103	8.3975e-09	Morning/evening person (chronotype) || id:ukb-a-11	TRUE	reported	igd	2	TRUE	301143	SD	301143	45540	34528	11012	NA	45540
ukb-d-20535	ukb-a-11	rs117823615	G	C	G	C	0.0264598	-9.7047e-05	0.0849632	0.0840343	FALSE	TRUE	FALSE	9	37044437	0.00517598	45540	0.062409	Waking too early || id:ukb-d-20535	Waking too early	Waking too early || ||	TRUE	igd	NA	NA	NA	NA	NA	NA	NA	301143	9	0.00432492	37044437	4.8899e-11	Morning/evening person (chronotype) || id:ukb-a-11	TRUE	reported	igd	2	TRUE	301143	SD	301143	45540	34528	11012	NA	45540
ukb-d-20535	ukb-a-11	rs6846730	T	C	T	C	0.0155144	-0.00059404	0.231045	0.229711	FALSE	FALSE	FALSE	4	83279041	0.00336666	45540	0.072395	Waking too early || id:ukb-d-20535	Waking too early	Waking too early || ||	TRUE	igd	NA	NA	NA	NA	NA	NA	NA	301143	4	0.00283296	83279041	3.445e-09	Morning/evening person (chronotype) || id:ukb-a-11	TRUE	reported	igd	2	TRUE	301143	SD	301143	45540	34528	11012	NA	45540
ukb-d-20535	ukb-a-11	rs9987253	A	G	A	G	0.0183557	0.00038546	0.220549	0.218296	FALSE	FALSE	FALSE	8	76606910	0.00344043	45540	0.087171	Waking too early || id:ukb-d-20535	Waking too early	Waking too early || ||	TRUE	igd	NA	NA	NA	NA	NA	NA	NA	301143	8	0.00288198	76606910	9.0384e-11	Morning/evening person (chronotype) || id:ukb-a-11	TRUE	reported	igd	2	TRUE	301143	SD	301143	45540	34528	11012	NA	45540
ukb-d-20535	ukb-a-11	rs4784655	C	G	C	G	0.0147098	8.07e-06	0.321233	0.320239	FALSE	TRUE	FALSE	16	56364030	0.00304425	45540	0.087978	Waking too early || id:ukb-d-20535	Waking too early	Waking too early || ||	TRUE	igd	NA	NA	NA	NA	NA	NA	NA	301143	16	0.00256601	56364030	9.0262e-10	Morning/evening person (chronotype) || id:ukb-a-11	TRUE	reported	igd	2	TRUE	301143	SD	301143	45540	34528	11012	NA	45540
ukb-d-20535	ukb-a-11	rs67988891	G	C	G	C	-0.0179504	0.00014298	0.319237	0.321043	FALSE	TRUE	FALSE	5	152204741	0.00305572	45540	0.075165	Waking too early || id:ukb-d-20535	Waking too early	Waking too early || ||	TRUE	igd	NA	NA	NA	NA	NA	NA	NA	301143	5	0.00256678	152204741	6.8906e-13	Morning/evening person (chronotype) || id:ukb-a-11	TRUE	reported	igd	2	TRUE	301143	SD	301143	45540	34528	11012	NA	45540
ukb-d-20535	ukb-a-11	rs117143374	C	T	C	T	0.0196182	0.00034929	0.141984	0.143583	FALSE	FALSE	FALSE	21	40555561	0.00406894	45540	0.010434	Waking too early || id:ukb-d-20535	Waking too early	Waking too early || ||	TRUE	igd	NA	NA	NA	NA	NA	NA	NA	301143	21	0.00343206	40555561	9.051e-10	Morning/evening person (chronotype) || id:ukb-a-11	TRUE	reported	igd	2	TRUE	301143	SD	301143	45540	34528	11012	NA	45540
ukb-d-20535	ukb-a-11	rs12949341	G	A	G	A	0.0141893	5.175e-05	0.330901	0.330793	FALSE	FALSE	FALSE	17	34011819	0.00302685	45540	0.097871	Waking too early || id:ukb-d-20535	Waking too early	Waking too early || ||	TRUE	igd	NA	NA	NA	NA	NA	NA	NA	301143	17	0.00253803	34011819	2.6391e-09	Morning/evening person (chronotype) || id:ukb-a-11	TRUE	reported	igd	2	TRUE	301143	SD	301143	45540	34528	11012	NA	45540
[truncated: 4 more columns]
