# Supplementary material for: A Causal Web between Chronotype and Metabolic Health Traits
Source: Genes (Basel). 2021 Jul 1;12(7):1029. doi: 10.3390/genes12071029 (PMC8303793; doi:10.3390/genes12071029)
Supplement: Supplementary file 1 [file genes-12-01029-s001.zip › Supplementary/TableS3MRAnalysisResults.xlsx]

## Sheet: AppendixTable2_MRAnalysisResult
id.exposure	id.outcome	outcome	exposure	method	nsnp	b	se	pval	Q	Q_df	Q_pval	egger_intercept	intercept_se	intercept_pval
ukb-a-11	ukb-b-929	Frequency of tiredness / lethargy in last 2 weeks	Morning/evening person (chronotype)	MR Egger	82	-0.029578	0.0624363	0.0369818	23.331	80	6.74095e-18	0.000854584	0.00120619	0.128104
ukb-a-11	ukb-b-929	Frequency of tiredness / lethargy in last 2 weeks	Morning/evening person (chronotype)	Weighted median	82	0.0663046	0.0206812	0.000345811	NA	NA	NA	NA	NA	NA
ukb-a-11	ukb-b-929	Frequency of tiredness / lethargy in last 2 weeks	Morning/evening person (chronotype)	Inverse variance weighted	82	0.0609076	0.0210297	0.000776401	24.3444	81	7.20431e-19	NA	NA	NA
ukb-a-11	ukb-b-929	Frequency of tiredness / lethargy in last 2 weeks	Morning/evening person (chronotype)	Simple mode	82	0.0913902	0.0535565	0.00176038	NA	NA	NA	NA	NA	NA
ukb-a-11	ukb-b-929	Frequency of tiredness / lethargy in last 2 weeks	Morning/evening person (chronotype)	Weighted mode	82	0.0942217	0.0584259	0.0107056	NA	NA	NA	NA	NA	NA
ukb-a-11	ukb-d-20535	Waking too early	Morning/evening person (chronotype)	MR Egger	82	-0.219818	0.0640031	4.34642e-05	9.42737	80	0.044712	0.000661907	0.00123591	0.182528
ukb-a-11	ukb-d-20535	Waking too early	Morning/evening person (chronotype)	Weighted median	82	-0.131597	0.0283806	5.37412e-07	NA	NA	NA	NA	NA	NA
ukb-a-11	ukb-d-20535	Waking too early	Morning/evening person (chronotype)	Inverse variance weighted	82	-0.138671	0.0214295	7.34031e-12	9.53903	81	0.0288201	NA	NA	NA
ukb-a-11	ukb-d-20535	Waking too early	Morning/evening person (chronotype)	Simple mode	82	-0.103138	0.0786971	0.0937085	NA	NA	NA	NA	NA	NA
ukb-a-11	ukb-d-20535	Waking too early	Morning/evening person (chronotype)	Weighted mode	82	-0.114115	0.0800877	0.0580367	NA	NA	NA	NA	NA	NA
ukb-a-11	ebi-a-GCST005074	Testosterone levels	Morning/evening person (chronotype)	MR Egger	52	0.353019	0.219149	0.0135055	5.45976	50	0.0926091	-8.16244e-06	0.00452834	0.509552
ukb-a-11	ebi-a-GCST005074	Testosterone levels	Morning/evening person (chronotype)	Weighted median	52	0.393869	0.114094	5.61626e-05	NA	NA	NA	NA	NA	NA
ukb-a-11	ebi-a-GCST005074	Testosterone levels	Morning/evening person (chronotype)	Inverse variance weighted	52	0.217568	0.0798743	0.000451988	5.97572	51	0.00690985	NA	NA	NA
ukb-a-11	ebi-a-GCST005074	Testosterone levels	Morning/evening person (chronotype)	Simple mode	52	0.564047	0.261129	0.0054936	NA	NA	NA	NA	NA	NA
ukb-a-11	ebi-a-GCST005074	Testosterone levels	Morning/evening person (chronotype)	Weighted mode	52	0.499224	0.245217	0.00697591	NA	NA	NA	NA	NA	NA
ebi-a-GCST003837	ieu-a-26	Type 2 diabetes	Chronotype	MR Egger	7	0.737901	0.837416	0.0185654	0.849294	5	0.0737833	0.000293425	0.023506	0.894042
ebi-a-GCST003837	ieu-a-26	Type 2 diabetes	Chronotype	Weighted median	7	0.901011	0.348725	0.00077393	NA	NA	NA	NA	NA	NA
ebi-a-GCST003837	ieu-a-26	Type 2 diabetes	Chronotype	Inverse variance weighted	7	0.848483	0.279901	0.000434459	0.868924	6	0.090097	NA	NA	NA
ebi-a-GCST003837	ieu-a-26	Type 2 diabetes	Chronotype	Simple mode	7	0.93777	0.451431	0.00304155	NA	NA	NA	NA	NA	NA
ebi-a-GCST003837	ieu-a-26	Type 2 diabetes	Chronotype	Weighted mode	7	0.924277	0.419953	1.46245e-05	NA	NA	NA	NA	NA	NA
ukb-a-11	ieu-a-808	Bipolar disorder	Morning/evening person (chronotype)	MR Egger	14	0.740436	0.753732	0.0453144	14.9845	12	4.94326e-25	-0.00218348	0.0165828	0.476633
ukb-a-11	ieu-a-808	Bipolar disorder	Morning/evening person (chronotype)	Weighted median	14	0.175202	0.0259165	3.77378e-12	NA	NA	NA	NA	NA	NA
ukb-a-11	ieu-a-808	Bipolar disorder	Morning/evening person (chronotype)	Inverse variance weighted	14	0.188128	0.0537517	6.53483e-05	14.4163	13	7.02115e-26	NA	NA	NA
ukb-a-11	ieu-a-808	Bipolar disorder	Morning/evening person (chronotype)	Simple mode	14	0.00648198	0.119168	0.0574486	NA	NA	NA	NA	NA	NA
ukb-a-11	ieu-a-808	Bipolar disorder	Morning/evening person (chronotype)	Weighted mode	14	0.181201	0.0237302	7.09854e-07	NA	NA	NA	NA	NA	NA
ebi-a-GCST003837	met-c-855	Omega-3 fatty acids	Chronotype	MR Egger	9	0.3357	0.608697	0.0984429	0.64478	7	0.0768702	0.000815787	0.017576	0.631349
ebi-a-GCST003837	met-c-855	Omega-3 fatty acids	Chronotype	Weighted median	9	0.551433	0.212746	0.000542511	NA	NA	NA	NA	NA	NA
ebi-a-GCST003837	met-c-855	Omega-3 fatty acids	Chronotype	Inverse variance weighted	9	0.628121	0.175	3.16069e-05	0.896365	8	0.0840258	NA	NA	NA
ebi-a-GCST003837	met-c-855	Omega-3 fatty acids	Chronotype	Simple mode	9	0.514004	0.313738	0.039988	NA	NA	NA	NA	NA	NA
ebi-a-GCST003837	met-c-855	Omega-3 fatty acids	Chronotype	Weighted mode	9	0.507363	0.308991	0.039217	NA	NA	NA	NA	NA	NA
ebi-a-GCST003837	met-c-934	Serum total triglycerides	Chronotype	MR Egger	9	0.240774	0.473253	0.0265574	0.621169	7	0.077816	0.000700237	0.0137157	0.795109
ebi-a-GCST003837	met-c-934	Serum total triglycerides	Chronotype	Weighted median	9	0.331597	0.178634	0.00341202	NA	NA	NA	NA	NA	NA
ebi-a-GCST003837	met-c-934	Serum total triglycerides	Chronotype	Inverse variance weighted	9	0.362759	0.139711	0.000418147	0.693951	8	0.0890008	NA	NA	NA
ebi-a-GCST003837	met-c-934	Serum total triglycerides	Chronotype	Simple mode	9	0.521097	0.25112	0.0016597	NA	NA	NA	NA	NA	NA
ebi-a-GCST003837	met-c-934	Serum total triglycerides	Chronotype	Weighted mode	9	0.198864	0.25851	0.0638382	NA	NA	NA	NA	NA	NA
ebi-a-GCST003837	met-c-936	Total fatty acids	Chronotype	MR Egger	9	0.904796	0.609021	0.0809544	0.802339	7	0.00266562	-0.000527426	0.0175865	0.642564
ebi-a-GCST003837	met-c-936	Total fatty acids	Chronotype	Weighted median	9	0.711745	0.214552	8.7377e-06	NA	NA	NA	NA	NA	NA
ebi-a-GCST003837	met-c-936	Total fatty acids	Chronotype	Inverse variance weighted	9	0.621963	0.175126	8.30089e-05	0.0374516	8	0.0319853	NA	NA	NA
ebi-a-GCST003837	met-c-936	Total fatty acids	Chronotype	Simple mode	9	0.7257	0.320843	0.00356714	NA	NA	NA	NA	NA	NA
ebi-a-GCST003837	met-c-936	Total fatty acids	Chronotype	Weighted mode	9	0.73577	0.296169	0.00785734	NA	NA	NA	NA	NA	NA
ebi-a-GCST003837	ukb-b-14315	Treatment/medication code: nicorandil	Chronotype	MR Egger	4	-0.0106531	0.0595467	0.0744972	0.42922	2	0.00685593	3.44699e-06	0.00138015	0.962397
ebi-a-GCST003837	ukb-b-14315	Treatment/medication code: nicorandil	Chronotype	Weighted median	4	-0.00792617	0.00305764	0.000534931	NA	NA	NA	NA	NA	NA
ebi-a-GCST003837	ukb-b-14315	Treatment/medication code: nicorandil	Chronotype	Inverse variance weighted	4	-0.00748718	0.00259032	0.000846946	0.432052	3	0.0335445	NA	NA	NA
ebi-a-GCST003837	ukb-b-14315	Treatment/medication code: nicorandil	Chronotype	Simple mode	4	-0.00870703	0.00427532	0.0344891	NA	NA	NA	NA	NA	NA
ebi-a-GCST003837	ukb-b-14315	Treatment/medication code: nicorandil	Chronotype	Weighted mode	4	-0.00868694	0.00399771	0.0181251	NA	NA	NA	NA	NA	NA
ukb-a-11	ukb-b-5174	Average weekly beer plus cider intake	Morning/evening person (chronotype)	MR Egger	82	0.148725	0.0720422	0.00221852	32.6257	80	9.20078e-33	-0.000420563	0.00139203	0.310571
ukb-a-11	ukb-b-5174	Average weekly beer plus cider intake	Morning/evening person (chronotype)	Weighted median	82	0.0898006	0.0195688	4.54456e-07	NA	NA	NA	NA	NA	NA
ukb-a-11	ukb-b-5174	Average weekly beer plus cider intake	Morning/evening person (chronotype)	Inverse variance weighted	82	0.0794371	0.0240917	7.62648e-05	33.9166	81	9.53839e-33	NA	NA	NA
ukb-a-11	ukb-b-5174	Average weekly beer plus cider intake	Morning/evening person (chronotype)	Simple mode	82	0.0882504	0.0428979	0.00288303	NA	NA	NA	NA	NA	NA
ukb-a-11	ukb-b-5174	Average weekly beer plus cider intake	Morning/evening person (chronotype)	Weighted mode	82	0.106023	0.0350427	0.000325385	NA	NA	NA	NA	NA	NA
