# Supplementary material for: A Causal Web between Chronotype and Metabolic Health Traits
Source: Genes (Basel). 2021 Jul 1;12(7):1029. doi: 10.3390/genes12071029 (PMC8303793; doi:10.3390/genes12071029)
Supplement: Supplementary file 1 [file genes-12-01029-s001.zip › Supplementary/TableS4ConfounderGraph.xlsx]

## Sheet: AppendixTable4_ConfounderGraph
exposure.id	exposure.trait	outcome.id	outcome.trait	cf.id	cf.trait	r1.b	r1.se	r1.pval	r1.method	r1.selection	r1.moescore	r2.b	r2.se	r2.pval	r2.method	r2.selection	r2.moescore	r3.b	r3.se	r3.pval	r3.method	r3.selection	r3.moescore	cf.type
ebi-a-GCST003837	Chronotype	ieu-a-976	Type 2 diabetes	ubm-a-481	IDP dMRI TBSS L3 Uncinate fasciculus L	-0.0574732	0.00661387	6.3061e-19	FE IVW	DF	0	0.107568	0.247833	8.58174e-07	FE IVW	DF	0	-0.349641	0.00872208	7.24758e-20	FE IVW	DF	0	confounder
ebi-a-GCST003837	Chronotype	ieu-a-976	Type 2 diabetes	prot-a-867	Desmocollin-3	-0.0246395	0.00450272	4.46103e-09	FE IVW	DF	0	0.107568	0.247833	8.58174e-07	FE IVW	DF	0	0.193591	0.0049681	6.69369e-06	FE IVW	DF	0	confounder
ebi-a-GCST003837	Chronotype	ieu-a-976	Type 2 diabetes	ebi-a-GCST004941	Dehydroepiandrosterone sulphate levels	-0.0539465	0.00837188	1.65431e-11	FE IVW	DF	0	0.107568	0.247833	8.58174e-07	FE IVW	DF	0	-0.609815	0.0241671	4.98453e-09	FE IVW	DF	0	confounder
ebi-a-GCST003837	Chronotype	ebi-a-GCST005047	Type 2 diabetes	ukb-a-132	Treatment/medication code: aspirin	0.619566	0.139241	6.03319e-07	FE IVW	DF	0.67	0.470876	0.0600415	4.16358e-16	FE IVW	DF	0	-0.485181	0.00809781	0	FE IVW	DF	0	confounder
ebi-a-GCST003837	Chronotype	ebi-a-GCST005047	Type 2 diabetes	ubm-a-721	IDP dMRI ProbtrackX L1 ifo l	-0.0378875	0.00645174	2.94026e-10	FE IVW	DF	0	0.470876	0.0600415	4.16358e-16	FE IVW	DF	0	0.0977486	0.000685344	2.95513e-07	FE IVW	DF	0	confounder
ebi-a-GCST003837	Chronotype	ebi-a-GCST005047	Type 2 diabetes	ubm-a-481	IDP dMRI TBSS L3 Uncinate fasciculus L	-0.0574732	0.00661387	6.3061e-19	FE IVW	DF	0	0.470876	0.0600415	4.16358e-16	FE IVW	DF	0	-0.273777	0.00464899	7.56657e-16	FE IVW	DF	0	confounder
ebi-a-GCST003837	Chronotype	ebi-a-GCST005047	Type 2 diabetes	ieu-a-815	Systemic lupus erythematosus	-0.00697319	0.000125961	0	FE IVW	DF	0	0.470876	0.0600415	4.16358e-16	FE IVW	DF	0	0.0270934	5.50056e-05	4.12658e-20	FE IVW	DF	0	confounder
ebi-a-GCST003837	Chronotype	ieu-a-26	Type 2 diabetes	ukb-a-317	Number of live births	-0.105748	0.00858637	4.51756e-36	FE IVW	DF	0	0.826862	0.0994853	4.57575e-18	FE IVW	DF	0	-0.762108	0.0236402	9.66043e-12	FE IVW	DF	0	confounder
ebi-a-GCST003837	Chronotype	ieu-a-26	Type 2 diabetes	ubm-a-810	IDP dMRI ProbtrackX ICVF ptr r	0.0229145	0.00102047	1.47607e-112	FE IVW	DF	0	0.826862	0.0994853	4.57575e-18	FE IVW	DF	0	0.0562187	0.00284422	2.03418e-06	FE IVW	DF	0	confounder
ebi-a-GCST003837	Chronotype	ieu-a-26	Type 2 diabetes	prot-a-867	Desmocollin-3	-0.0246395	0.00450272	4.46103e-09	FE IVW	DF	0	0.826862	0.0994853	4.57575e-18	FE IVW	DF	0	0.165811	0.00684203	7.76752e-07	FE IVW	DF	0	confounder
ebi-a-GCST003837	Chronotype	ieu-a-26	Type 2 diabetes	met-a-479	Propionylcarnitine	0.0868602	0.0215712	6.5708e-06	FE IVW	DF	0	0.826862	0.0994853	4.57575e-18	FE IVW	DF	0	0.148402	0.059112	3.33387e-07	FE IVW	DF	0	confounder
ebi-a-GCST003837	Chronotype	ieu-a-26	Type 2 diabetes	met-a-558	1-arachidonoylglycerophosphocholine*	0.101703	0.0180173	6.54598e-09	FE IVW	DF	0	0.826862	0.0994853	4.57575e-18	FE IVW	DF	0	0.925929	0.00830824	7.89467e-07	FE IVW	DF	0	confounder
ebi-a-GCST003837	Chronotype	ieu-a-26	Type 2 diabetes	ebi-a-GCST005065	Cholesterol, total	0.0313299	0.00256682	8.96403e-35	FE IVW	DF	0	0.826862	0.0994853	4.57575e-18	FE IVW	DF	0	-0.39832	0.00622168	3.92291e-13	FE IVW	DF	0	confounder
ebi-a-GCST003837	Chronotype	ieu-a-23	Type 2 diabetes	ukb-a-313	Light smokers at least 100 smokes in lifetime	0.149649	0.032767	9.46075e-07	FE IVW	DF	0	0.481548	0.0650125	2.91771e-14	FE IVW	DF	0	0.443301	0.00726805	7.55463e-141	FE IVW	DF	0	confounder
ebi-a-GCST003837	Chronotype	ieu-a-23	Type 2 diabetes	ukb-a-132	Treatment/medication code: aspirin	0.619566	0.139241	6.03319e-07	FE IVW	DF	0.67	0.481548	0.0650125	2.91771e-14	FE IVW	DF	0	-0.485337	0.00857014	0	FE IVW	DF	0	confounder
ebi-a-GCST003837	Chronotype	ieu-a-23	Type 2 diabetes	ubm-a-721	IDP dMRI ProbtrackX L1 ifo l	-0.0378875	0.00645174	2.94026e-10	FE IVW	DF	0	0.481548	0.0650125	2.91771e-14	FE IVW	DF	0	0.0965829	0.00104598	4.50818e-07	FE IVW	DF	0	confounder
ebi-a-GCST003837	Chronotype	ieu-a-23	Type 2 diabetes	ubm-a-481	IDP dMRI TBSS L3 Uncinate fasciculus L	-0.0574732	0.00661387	6.3061e-19	FE IVW	DF	0	0.481548	0.0650125	2.91771e-14	FE IVW	DF	0	-0.269249	0.00322544	3.30778e-17	FE IVW	DF	0	confounder
ebi-a-GCST003837	Chronotype	ieu-a-23	Type 2 diabetes	met-a-616	Alpha-hydroxyisovalerate	-0.0862465	0.0167762	7.32643e-08	FE IVW	DF	0	0.481548	0.0650125	2.91771e-14	FE IVW	DF	0	0.550186	0.041165	7.20325e-06	FE IVW	DF	0	confounder
ebi-a-GCST003837	Chronotype	ieu-a-23	Type 2 diabetes	ieu-a-815	Systemic lupus erythematosus	-0.00697319	0.000125961	0	FE IVW	DF	0	0.481548	0.0650125	2.91771e-14	FE IVW	DF	0	0.027273	0.000303613	5.12597e-17	FE IVW	DF	0	confounder
ieu-a-1087	Chronotype	ieu-a-976	Type 2 diabetes	ubm-a-481	IDP dMRI TBSS L3 Uncinate fasciculus L	-0.0574732	0.00661387	6.3061e-19	FE IVW	DF	0	0.107568	0.247833	8.58174e-07	FE IVW	DF	0	-0.349641	0.00872208	7.24758e-20	FE IVW	DF	0	confounder
ieu-a-1087	Chronotype	ieu-a-976	Type 2 diabetes	prot-a-867	Desmocollin-3	-0.0246395	0.00450272	4.46103e-09	FE IVW	DF	0	0.107568	0.247833	8.58174e-07	FE IVW	DF	0	0.193591	0.0049681	6.69369e-06	FE IVW	DF	0	confounder
ieu-a-1087	Chronotype	ieu-a-976	Type 2 diabetes	prot-a-1051	Protein FAM3D	0.00427065	0.00107403	9.99804e-06	FE IVW	DF	0	0.107568	0.247833	8.58174e-07	FE IVW	DF	0	0.0562833	0.00430275	3.1483e-06	FE IVW	DF	0	confounder
ieu-a-1087	Chronotype	ieu-a-976	Type 2 diabetes	ebi-a-GCST004941	Dehydroepiandrosterone sulphate levels	-0.0508898	0.00815748	4.19917e-11	FE IVW	DF	0	0.107568	0.247833	8.58174e-07	FE IVW	DF	0	-0.609815	0.0241671	4.98453e-09	FE IVW	DF	0	confounder
ieu-a-1087	Chronotype	ebi-a-GCST005047	Type 2 diabetes	ukb-a-132	Treatment/medication code: aspirin	0.619566	0.139241	6.03319e-07	FE IVW	DF	0.67	0.470876	0.0600415	4.16358e-16	FE IVW	DF	0	-0.485181	0.00809781	0	FE IVW	DF	0	confounder
ieu-a-1087	Chronotype	ebi-a-GCST005047	Type 2 diabetes	ubm-a-721	IDP dMRI ProbtrackX L1 ifo l	-0.0378875	0.00645174	2.94026e-10	FE IVW	DF	0	0.470876	0.0600415	4.16358e-16	FE IVW	DF	0	0.0977486	0.000685344	2.95513e-07	FE IVW	DF	0	confounder
ieu-a-1087	Chronotype	ebi-a-GCST005047	Type 2 diabetes	ubm-a-481	IDP dMRI TBSS L3 Uncinate fasciculus L	-0.0574732	0.00661387	6.3061e-19	FE IVW	DF	0	0.470876	0.0600415	4.16358e-16	FE IVW	DF	0	-0.273777	0.00464899	7.56657e-16	FE IVW	DF	0	confounder
ieu-a-1087	Chronotype	ebi-a-GCST005047	Type 2 diabetes	prot-a-1051	Protein FAM3D	0.00427065	0.00107403	9.99804e-06	FE IVW	DF	0	0.470876	0.0600415	4.16358e-16	FE IVW	DF	0	0.0398342	0.000251246	7.94553e-224	FE IVW	DF	0	confounder
ieu-a-1087	Chronotype	ebi-a-GCST005047	Type 2 diabetes	ieu-a-815	Systemic lupus erythematosus	-0.00697319	0.000125961	0	FE IVW	DF	0	0.470876	0.0600415	4.16358e-16	FE IVW	DF	0	0.0270934	5.50056e-05	4.12658e-20	FE IVW	DF	0	confounder
ieu-a-1087	Chronotype	ieu-a-26	Type 2 diabetes	ukb-a-317	Number of live births	-0.105748	0.00858637	4.51756e-36	FE IVW	DF	0	0.826862	0.0994853	4.57575e-18	FE IVW	DF	0	-0.762108	0.0236402	9.66043e-12	FE IVW	DF	0	confounder
ieu-a-1087	Chronotype	ieu-a-26	Type 2 diabetes	ubm-a-810	IDP dMRI ProbtrackX ICVF ptr r	0.0229145	0.00102047	1.47607e-112	FE IVW	DF	0	0.826862	0.0994853	4.57575e-18	FE IVW	DF	0	0.0562187	0.00284422	2.03418e-06	FE IVW	DF	0	confounder
ieu-a-1087	Chronotype	ieu-a-26	Type 2 diabetes	prot-a-867	Desmocollin-3	-0.0246395	0.00450272	4.46103e-09	FE IVW	DF	0	0.826862	0.0994853	4.57575e-18	FE IVW	DF	0	0.165811	0.00684203	7.76752e-07	FE IVW	DF	0	confounder
ieu-a-1087	Chronotype	ieu-a-26	Type 2 diabetes	met-a-479	Propionylcarnitine	0.0868602	0.0215712	6.5708e-06	FE IVW	DF	0	0.826862	0.0994853	4.57575e-18	FE IVW	DF	0	0.148402	0.059112	3.33387e-07	FE IVW	DF	0	confounder
ieu-a-1087	Chronotype	ieu-a-26	Type 2 diabetes	met-a-558	1-arachidonoylglycerophosphocholine*	0.101703	0.0180173	6.54598e-09	FE IVW	DF	0	0.826862	0.0994853	4.57575e-18	FE IVW	DF	0	0.925929	0.00830824	7.89467e-07	FE IVW	DF	0	confounder
ieu-a-1087	Chronotype	ieu-a-26	Type 2 diabetes	ebi-a-GCST005065	Cholesterol, total	0.0313299	0.00256682	8.96403e-35	FE IVW	DF	0	0.826862	0.0994853	4.57575e-18	FE IVW	DF	0	-0.39832	0.00622168	3.92291e-13	FE IVW	DF	0	confounder
ieu-a-1087	Chronotype	ieu-a-23	Type 2 diabetes	ukb-a-313	Light smokers at least 100 smokes in lifetime	0.149649	0.032767	9.46075e-07	FE IVW	DF	0	0.481548	0.0650125	2.91771e-14	FE IVW	DF	0	0.443301	0.00726805	7.55463e-141	FE IVW	DF	0	confounder
ieu-a-1087	Chronotype	ieu-a-23	Type 2 diabetes	ukb-a-132	Treatment/medication code: aspirin	0.619566	0.139241	6.03319e-07	FE IVW	DF	0.67	0.481548	0.0650125	2.91771e-14	FE IVW	DF	0	-0.485337	0.00857014	0	FE IVW	DF	0	confounder
ieu-a-1087	Chronotype	ieu-a-23	Type 2 diabetes	ubm-a-721	IDP dMRI ProbtrackX L1 ifo l	-0.0378875	0.00645174	2.94026e-10	FE IVW	DF	0	0.481548	0.0650125	2.91771e-14	FE IVW	DF	0	0.0965829	0.00104598	4.50818e-07	FE IVW	DF	0	confounder
ieu-a-1087	Chronotype	ieu-a-23	Type 2 diabetes	ubm-a-481	IDP dMRI TBSS L3 Uncinate fasciculus L	-0.0574732	0.00661387	6.3061e-19	FE IVW	DF	0	0.481548	0.0650125	2.91771e-14	FE IVW	DF	0	-0.269249	0.00322544	3.30778e-17	FE IVW	DF	0	confounder
ieu-a-1087	Chronotype	ieu-a-23	Type 2 diabetes	prot-a-1051	Protein FAM3D	0.00427065	0.00107403	9.99804e-06	FE IVW	DF	0	0.481548	0.0650125	2.91771e-14	FE IVW	DF	0	0.0398333	0.000251184	2.50114e-224	FE IVW	DF	0	confounder
ieu-a-1087	Chronotype	ieu-a-23	Type 2 diabetes	met-a-616	Alpha-hydroxyisovalerate	-0.0862465	0.0167762	7.32643e-08	FE IVW	DF	0	0.481548	0.0650125	2.91771e-14	FE IVW	DF	0	0.550186	0.041165	7.20325e-06	FE IVW	DF	0	confounder
ieu-a-1087	Chronotype	ieu-a-23	Type 2 diabetes	ieu-a-815	Systemic lupus erythematosus	-0.00697319	0.000125961	0	FE IVW	DF	0	0.481548	0.0650125	2.91771e-14	FE IVW	DF	0	0.027273	0.000303613	5.12597e-17	FE IVW	DF	0	confounder
ebi-a-GCST003837	Chronotype	ebi-a-GCST005047	Type 2 diabetes	met-c-934	Serum total triglycerides	0.362743	0.0643037	6.89711e-09	FE IVW	HF	0.73	0.470876	0.0600415	4.16358e-16	FE IVW	DF	0	-0.330164	0.00451319	3.58185e-06	FE IVW	DF	0	intermediate
ebi-a-GCST003837	Chronotype	ebi-a-GCST005047	Type 2 diabetes	met-c-890	Concentration of large VLDL particles	0.341667	0.0777849	1.20725e-06	FE IVW	HF	0.72	0.470876	0.0600415	4.16358e-16	FE IVW	DF	0	-0.467655	0.00846806	2.49217e-08	FE IVW	DF	0	intermediate
ebi-a-GCST003837	Chronotype	ieu-a-23	Type 2 diabetes	met-c-890	Concentration of large VLDL particles	0.341667	0.0777849	1.20725e-06	FE IVW	HF	0.72	0.481548	0.0650125	2.91771e-14	FE IVW	DF	0	-0.465598	0.00948896	9.62458e-08	FE IVW	DF	0	intermediate
ebi-a-GCST003837	Chronotype	ieu-a-23	Type 2 diabetes	ebi-a-GCST005185	Fasting blood insulin	0.116971	0.0257968	7.78992e-07	FE IVW	DF	0	0.481548	0.0650125	2.91771e-14	FE IVW	DF	0	0.813455	0.0479362	1.55424e-06	FE IVW	DF	0	intermediate
ieu-a-1087	Chronotype	ebi-a-GCST005047	Type 2 diabetes	met-c-934	Serum total triglycerides	0.362743	0.0643037	6.89711e-09	FE IVW	HF	0.73	0.470876	0.0600415	4.16358e-16	FE IVW	DF	0	-0.330164	0.00451319	3.58185e-06	FE IVW	DF	0	intermediate
ieu-a-1087	Chronotype	ebi-a-GCST005047	Type 2 diabetes	met-c-890	Concentration of large VLDL particles	0.341667	0.0777849	1.20725e-06	FE IVW	HF	0.72	0.470876	0.0600415	4.16358e-16	FE IVW	DF	0	-0.467655	0.00846806	2.49217e-08	FE IVW	DF	0	intermediate
ieu-a-1087	Chronotype	ieu-a-23	Type 2 diabetes	met-c-890	Concentration of large VLDL particles	0.341667	0.0777849	1.20725e-06	FE IVW	HF	0.72	0.481548	0.0650125	2.91771e-14	FE IVW	DF	0	-0.465598	0.00948896	9.62458e-08	FE IVW	DF	0	intermediate
ieu-a-1087	Chronotype	ieu-a-23	Type 2 diabetes	ebi-a-GCST005185	Fasting blood insulin	0.116971	0.0257968	7.78992e-07	FE IVW	DF	0	0.481548	0.0650125	2.91771e-14	FE IVW	DF	0	0.813455	0.0479362	1.55424e-06	FE IVW	DF	0	intermediate
ebi-a-GCST003837	Chronotype	ieu-a-26	Type 2 diabetes	ukb-a-317	Number of live births	-0.105748	0.00858637	4.51756e-36	FE IVW	DF	0	0.826862	0.0994853	4.57575e-18	FE IVW	DF	0	-0.762108	0.0236402	9.66043e-12	FE IVW	DF	0	confounder
ebi-a-GCST003837	Chronotype	ieu-a-26	Type 2 diabetes	ubm-a-810	IDP dMRI ProbtrackX ICVF ptr r	0.0229145	0.00102047	1.47607e-112	FE IVW	DF	0	0.826862	0.0994853	4.57575e-18	FE IVW	DF	0	0.0562187	0.00284422	2.03418e-06	FE IVW	DF	0	confounder
ebi-a-GCST003837	Chronotype	ieu-a-26	Type 2 diabetes	prot-a-867	Desmocollin-3	-0.0246395	0.00450272	4.46103e-09	FE IVW	DF	0	0.826862	0.0994853	4.57575e-18	FE IVW	DF	0	0.165811	0.00684203	7.76752e-07	FE IVW	DF	0	confounder
ebi-a-GCST003837	Chronotype	ieu-a-26	Type 2 diabetes	met-a-479	Propionylcarnitine	0.0868602	0.0215712	6.5708e-06	FE IVW	DF	0	0.826862	0.0994853	4.57575e-18	FE IVW	DF	0	0.148402	0.059112	3.33387e-07	FE IVW	DF	0	confounder
ebi-a-GCST003837	Chronotype	ieu-a-26	Type 2 diabetes	met-a-558	1-arachidonoylglycerophosphocholine*	0.101703	0.0180173	6.54598e-09	FE IVW	DF	0	0.826862	0.0994853	4.57575e-18	FE IVW	DF	0	0.925929	0.00830824	7.89467e-07	FE IVW	DF	0	confounder
ebi-a-GCST003837	Chronotype	ieu-a-26	Type 2 diabetes	ebi-a-GCST005065	Cholesterol, total	0.0313299	0.00256682	8.96403e-35	FE IVW	DF	0	0.826862	0.0994853	4.57575e-18	FE IVW	DF	0	-0.39832	0.00622168	3.92291e-13	FE IVW	DF	0	confounder
ebi-a-GCST003837	Chronotype	met-c-855	Omega-3 fatty acids	ukb-b-14294	Invitation to complete online 24-hour recall dietary questionnaire, acceptance	0.0701217	0.0157581	5.91873e-07	FE IVW	HF	0.76	0.628098	0.0852501	7.35872e-14	FE IVW	HF	0.68	0.577452	0.00729052	7.24186e-35	FE IVW	DF	0	intermediate
ebi-a-GCST003837	Chronotype	met-c-855	Omega-3 fatty acids	met-c-956	Triglycerides in very small VLDL	0.275644	0.0620107	7.8477e-07	FE IVW	HF	0.67	0.628098	0.0852501	7.35872e-14	FE IVW	HF	0.68	0.427354	0.00646938	2.87838e-33	FE IVW	DF	0.77	intermediate
ebi-a-GCST003837	Chronotype	met-c-855	Omega-3 fatty acids	met-c-936	Total fatty acids	0.621855	0.10791	2.78274e-10	FE IVW	DF + HF	0.67	0.628098	0.0852501	7.35872e-14	FE IVW	HF	0.68	0.632161	0.000562463	2.26955e-37	FE IVW	Tophits	0.74	intermediate
ebi-a-GCST003837	Chronotype	met-c-855	Omega-3 fatty acids	met-c-934	Serum total triglycerides	0.362743	0.0643037	6.89711e-09	FE IVW	HF	0.73	0.628098	0.0852501	7.35872e-14	FE IVW	HF	0.68	0.488302	0.000858241	4.06003e-34	FE IVW	HF	0.7	intermediate
ebi-a-GCST003837	Chronotype	met-c-855	Omega-3 fatty acids	met-c-890	Concentration of large VLDL particles	0.341667	0.0777849	1.20725e-06	FE IVW	HF	0.72	0.628098	0.0852501	7.35872e-14	FE IVW	HF	0.68	0.478769	0.00167253	9.42511e-21	FE IVW	DF	0.74	intermediate
ebi-a-GCST003837	Chronotype	met-c-855	Omega-3 fatty acids	met-c-857	Omega-. omega-9 and saturated fatty acids	0.580704	0.0972531	3.57183e-10	FE IVW	HF	0.69	0.628098	0.0852501	7.35872e-14	FE IVW	HF	0.68	0.710044	0.00732741	2.93292e-27	FE IVW	HF	0.68	intermediate
ebi-a-GCST003837	Chronotype	met-c-855	Omega-3 fatty acids	ieu-a-302	Triglycerides	-0.163967	0.0276901	1.90618e-10	FE IVW	DF	0	0.628098	0.0852501	7.35872e-14	FE IVW	HF	0.68	0.493201	0.00788621	6.70969e-40	FE IVW	HF	0.86	intermediate
ieu-a-1087	Chronotype	met-c-855	Omega-3 fatty acids	ukb-b-14294	Invitation to complete online 24-hour recall dietary questionnaire, acceptance	0.0701217	0.0157581	5.91873e-07	FE IVW	HF	0.76	0.628098	0.0852501	7.35872e-14	FE IVW	HF	0.68	0.577452	0.00729052	7.24186e-35	FE IVW	DF	0	intermediate
ieu-a-1087	Chronotype	met-c-855	Omega-3 fatty acids	met-c-956	Triglycerides in very small VLDL	0.275644	0.0620107	7.8477e-07	FE IVW	HF	0.67	0.628098	0.0852501	7.35872e-14	FE IVW	HF	0.68	0.427354	0.00646938	2.87838e-33	FE IVW	DF	0.77	intermediate
ieu-a-1087	Chronotype	met-c-855	Omega-3 fatty acids	met-c-936	Total fatty acids	0.621855	0.10791	2.78274e-10	FE IVW	DF + HF	0.67	0.628098	0.0852501	7.35872e-14	FE IVW	HF	0.68	0.632161	0.000562463	2.26955e-37	FE IVW	Tophits	0.74	intermediate
ieu-a-1087	Chronotype	met-c-855	Omega-3 fatty acids	met-c-934	Serum total triglycerides	0.362743	0.0643037	6.89711e-09	FE IVW	HF	0.73	0.628098	0.0852501	7.35872e-14	FE IVW	HF	0.68	0.488302	0.000858241	4.06003e-34	FE IVW	HF	0.7	intermediate
ieu-a-1087	Chronotype	met-c-855	Omega-3 fatty acids	met-c-890	Concentration of large VLDL particles	0.341667	0.0777849	1.20725e-06	FE IVW	HF	0.72	0.628098	0.0852501	7.35872e-14	FE IVW	HF	0.68	0.478769	0.00167253	9.42511e-21	FE IVW	DF	0.74	intermediate
ieu-a-1087	Chronotype	met-c-855	Omega-3 fatty acids	met-c-857	Omega-. omega-9 and saturated fatty acids	0.580704	0.0972531	3.57183e-10	FE IVW	HF	0.69	0.628098	0.0852501	7.35872e-14	FE IVW	HF	0.68	0.710044	0.00732741	2.93292e-27	FE IVW	HF	0.68	intermediate
ieu-a-1087	Chronotype	met-c-855	Omega-3 fatty acids	ieu-a-302	Triglycerides	-0.163967	0.0276901	1.90618e-10	FE IVW	DF	0	0.628098	0.0852501	7.35872e-14	FE IVW	HF	0.68	0.493201	0.00788621	6.70969e-40	FE IVW	HF	0.86	intermediate
ebi-a-GCST003837	Chronotype	met-c-855	Omega-3 fatty acids	ukb-d-C3_BRONCHUS_LUNG	Malignant neoplasm of bronchus and lung	-0.709657	0.0514607	8.28771e-244	FE IVW	DF	0	0.628098	0.0852501	7.35872e-14	FE IVW	HF	0.68	0.14404	0.386062	3.04686e-07	FE IVW	DF	0	confounder
ebi-a-GCST003837	Chronotype	met-c-855	Omega-3 fatty acids	ukb-b-2732	Time from waking to first cigarette	0.0351196	0.00351268	5.55982e-24	FE IVW	DF	0	0.628098	0.0852501	7.35872e-14	FE IVW	HF	0.68	0.0825386	0.00230332	9.64412e-12	FE IVW	DF	0	confounder
ebi-a-GCST003837	Chronotype	met-c-855	Omega-3 fatty acids	prot-a-2760	Sodium-coupled monocarboxylate transporter 1	-0.0272016	0.00556728	2.91798e-08	FE IVW	DF	0	0.628098	0.0852501	7.35872e-14	FE IVW	HF	0.68	-0.160742	0.00211181	3.88605e-41	FE IVW	DF	0	confounder
ebi-a-GCST003837	Chronotype	met-c-855	Omega-3 fatty acids	prot-a-1938	C-type mannose receptor 2	-0.0204453	0.00362687	7.28627e-09	FE IVW	DF	0	0.628098	0.0852501	7.35872e-14	FE IVW	HF	0.68	-0.0674982	0.000755622	2.28615e-19	FE IVW	DF	0	confounder
ebi-a-GCST003837	Chronotype	met-c-855	Omega-3 fatty acids	prot-a-1537	Interleukin-5 receptor subunit alpha	-0.0105796	0.0024432	4.89667e-06	FE IVW	DF	0	0.628098	0.0852501	7.35872e-14	FE IVW	HF	0.68	0.0568474	0.0021055	6.53064e-07	FE IVW	DF	0	confounder
ebi-a-GCST003837	Chronotype	met-c-855	Omega-3 fatty acids	met-a-558	1-arachidonoylglycerophosphocholine*	0.101703	0.0180173	6.54598e-09	FE IVW	DF	0	0.628098	0.0852501	7.35872e-14	FE IVW	HF	0.68	0.370708	0.0311034	8.70173e-26	FE IVW	DF	0	confounder
ebi-a-GCST003837	Chronotype	met-c-855	Omega-3 fatty acids	ieu-a-815	Systemic lupus erythematosus	-0.00697319	0.000125961	0	FE IVW	DF	0	0.628098	0.0852501	7.35872e-14	FE IVW	HF	0.68	-0.0251126	0.000571965	5.76353e-07	FE IVW	DF	0	confounder
ebi-a-GCST003837	Chronotype	met-c-855	Omega-3 fatty acids	ebi-a-GCST005065	Cholesterol, total	0.0313299	0.00256682	8.96403e-35	FE IVW	DF	0	0.628098	0.0852501	7.35872e-14	FE IVW	HF	0.68	0.335795	0.00722822	8.88068e-08	FE IVW	DF	0	confounder
ebi-a-GCST003837	Chronotype	met-c-855	Omega-3 fatty acids	met-c-882	Free cholesterol in large LDL	0.0360723	0.00854054	4.03652e-06	FE IVW	HF	0.77	0.628098	0.0852501	7.35872e-14	FE IVW	HF	0.68	0.375438	0.00326025	9.79826e-08	FE IVW	HF	0.6	reverse_intermediate
ebi-a-GCST003837	Chronotype	met-c-855	Omega-3 fatty acids	ubm-a-481	IDP dMRI TBSS L3 Uncinate fasciculus L	-0.0574732	0.00661387	6.3061e-19	FE IVW	DF	0	0.628098	0.0852501	7.35872e-14	FE IVW	HF	0.68	-0.236783	0.000463225	7.03064e-07	FE IVW	HF	0.7	reverse_intermediate
ebi-a-GCST003837	Chronotype	met-c-855	Omega-3 fatty acids	met-c-956	Triglycerides in very small VLDL	0.275644	0.0620107	7.8477e-07	FE IVW	HF	0.67	0.628098	0.0852501	7.35872e-14	FE IVW	HF	0.68	0.291474	0.00817251	4.28742e-08	FE IVW	DF	0	collider
ebi-a-GCST003837	Chronotype	met-c-855	Omega-3 fatty acids	met-c-936	Total fatty acids	0.621855	0.10791	2.78274e-10	FE IVW	DF + HF	0.67	0.628098	0.0852501	7.35872e-14	FE IVW	HF	0.68	0.335278	0.00886147	1.2233e-07	FE IVW	DF	0	collider
ebi-a-GCST003837	Chronotype	met-c-855	Omega-3 fatty acids	met-c-934	Serum total triglycerides	0.362743	0.0643037	6.89711e-09	FE IVW	HF	0.73	0.628098	0.0852501	7.35872e-14	FE IVW	HF	0.68	0.214798	0.0010569	5.87505e-06	FE IVW	DF	0	collider
ebi-a-GCST003837	Chronotype	met-c-855	Omega-3 fatty acids	met-c-931	Phospholipids in small VLDL	0.232286	0.0581564	4.92331e-06	FE IVW	HF	0.67	0.628098	0.0852501	7.35872e-14	FE IVW	HF	0.68	0.251638	0.00162249	9.03865e-08	FE IVW	DF	0	collider
ebi-a-GCST003837	Chronotype	met-c-855	Omega-3 fatty acids	met-c-857	Omega-. omega-9 and saturated fatty acids	0.580704	0.0972531	3.57183e-10	FE IVW	HF	0.69	0.628098	0.0852501	7.35872e-14	FE IVW	HF	0.68	0.270814	0.00762515	2.11351e-06	FE IVW	DF	0	collider
ebi-a-GCST003837	Chronotype	met-c-855	Omega-3 fatty acids	met-a-679	N.N2-dimethylguanosine	-0.0566029	0.0102502	3.49241e-09	FE IVW	DF	0	0.628098	0.0852501	7.35872e-14	FE IVW	HF	0.68	0.0139751	0.000936419	9.4331e-07	FE IVW	DF	0	collider
ebi-a-GCST003837	Chronotype	met-c-855	Omega-3 fatty acids	met-a-433	Levulinate (4-oxovalerate)	-0.0695406	0.000425057	0	FE IVW	DF	0	0.628098	0.0852501	7.35872e-14	FE IVW	HF	0.68	0.0213632	0.00031731	4.87949e-08	FE IVW	DF	0	collider
ebi-a-GCST003837	Chronotype	met-c-855	Omega-3 fatty acids	ebi-a-GCST005185	Fasting blood insulin	0.116971	0.0257968	7.78992e-07	FE IVW	DF	0	0.628098	0.0852501	7.35872e-14	FE IVW	HF	0.68	-0.0819193	0.00766337	5.21202e-07	FE IVW	DF	0	collider
ebi-a-GCST003837	Chronotype	met-c-855	Omega-3 fatty acids	ukb-b-266	Current eye infection	-0.0266281	0.00593813	3.16848e-07	FE IVW	DF	0	0.628098	0.0852501	7.35872e-14	FE IVW	HF	0.68	0.00204976	1.68751e-05	3.45406e-22	FE IVW	DF	0	collider
ebi-a-GCST003837	Chronotype	met-c-855	Omega-3 fatty acids	ukb-b-212	Diagnoses - main ICD10: D17.2 Benign lipomatous neoplasm of skin and subcutaneous tissue of limbs	-0.00526015	0.000833863	8.23594e-11	FE IVW	DF	0	0.628098	0.0852501	7.35872e-14	FE IVW	HF	0.68	0.000957235	2.4488e-05	7.27114e-08	FE IVW	DF	0	collider
ebi-a-GCST003837	Chronotype	met-c-855	Omega-3 fatty acids	ukb-b-1761	Diagnoses - secondary ICD10: J18.1 Lobar pneumonia, unspecified	-0.00120743	0.000222231	5.34632e-09	FE IVW	DF	0	0.628098	0.0852501	7.35872e-14	FE IVW	HF	0.68	0.000541478	6.35001e-06	6.41503e-241	FE IVW	DF	0	collider
ebi-a-GCST003837	Chronotype	met-c-855	Omega-3 fatty acids	ukb-b-16174	Sources of admission to hospital (recoded): Transfer within NHS provider: Surgical specialty	0.003702	0.000562821	7.81797e-12	FE IVW	DF	0	0.628098	0.0852501	7.35872e-14	FE IVW	HF	0.68	-0.000467154	4.55013e-07	9.17512e-116	FE IVW	DF	0	collider
ebi-a-GCST003837	Chronotype	met-c-855	Omega-3 fatty acids	ukb-b-14315	Treatment/medication code: nicorandil	-0.00748711	0.000983052	6.12618e-15	FE IVW	DF	0	0.628098	0.0852501	7.35872e-14	FE IVW	HF	0.68	0.000793871	6.43245e-06	5.53399e-66	FE IVW	DF	0	collider
ebi-a-GCST003837	Chronotype	met-c-855	Omega-3 fatty acids	ukb-b-12762	Operative procedures - secondary OPCS: S06.9 Unspecified other excision of lesion of skin	-0.00768513	0.00131035	4.92891e-10	FE IVW	DF	0	0.628098	0.0852501	7.35872e-14	FE IVW	HF	0.68	0.000610342	1.62251e-05	5.09679e-08	FE IVW	DF	0	collider
ebi-a-GCST003837	Chronotype	met-c-855	Omega-3 fatty acids	ukb-b-11409	Operative procedures - secondary OPCS: U08.1 Computed tomography of abdomen NEC	-0.0028017	0.000479007	9.46319e-10	FE IVW	DF	0	0.628098	0.0852501	7.35872e-14	FE IVW	HF	0.68	0.000511519	4.85717e-07	0	FE IVW	DF	0	collider
ebi-a-GCST003837	Chronotype	met-c-934	Serum total triglycerides	met-c-956	Triglycerides in very small VLDL	0.275644	0.0620107	7.8477e-07	FE IVW	HF	0.67	0.362743	0.0643037	6.89711e-09	FE IVW	HF	0.73	0.656523	0.000221782	8.18836e-61	FE IVW	Tophits	0.8	intermediate
ebi-a-GCST003837	Chronotype	met-c-934	Serum total triglycerides	met-c-936	Total fatty acids	0.621855	0.10791	2.78274e-10	FE IVW	DF + HF	0.67	0.362743	0.0643037	6.89711e-09	FE IVW	HF	0.73	0.658557	0.00356512	2.58781e-52	FE IVW	HF	0.71	intermediate
ebi-a-GCST003837	Chronotype	met-c-934	Serum total triglycerides	met-c-930	Concentration of small VLDL particles	0.334907	0.0755418	2.75744e-07	FE IVW	HF	0.68	0.362743	0.0643037	6.89711e-09	FE IVW	HF	0.73	0.7932	0.00766186	4.45627e-63	FE IVW	HF	0.75	intermediate
ebi-a-GCST003837	Chronotype	met-c-934	Serum total triglycerides	met-c-890	Concentration of large VLDL particles	0.341667	0.0777849	1.20725e-06	FE IVW	HF	0.72	0.362743	0.0643037	6.89711e-09	FE IVW	HF	0.73	0.0557567	0.00644822	2.76096e-115	FE IVW	HF	0.77	intermediate
ebi-a-GCST003837	Chronotype	met-c-934	Serum total triglycerides	met-c-857	Omega-. omega-9 and saturated fatty acids	0.580704	0.0972531	3.57183e-10	FE IVW	HF	0.69	0.362743	0.0643037	6.89711e-09	FE IVW	HF	0.73	0.371176	0.0061713	3.11751e-10	FE IVW	DF	0	intermediate
ebi-a-GCST003837	Chronotype	met-c-934	Serum total triglycerides	met-c-855	Omega-3 fatty acids	0.628098	0.0852501	7.35872e-14	FE IVW	HF	0.68	0.362743	0.0643037	6.89711e-09	FE IVW	HF	0.73	0.214798	0.0010569	5.87505e-06	FE IVW	DF	0	intermediate
ieu-a-1087	Chronotype	met-c-934	Serum total triglycerides	met-c-956	Triglycerides in very small VLDL	0.275644	0.0620107	7.8477e-07	FE IVW	HF	0.67	0.362743	0.0643037	6.89711e-09	FE IVW	HF	0.73	0.656523	0.000221782	8.18836e-61	FE IVW	Tophits	0.8	intermediate
ieu-a-1087	Chronotype	met-c-934	Serum total triglycerides	met-c-936	Total fatty acids	0.621855	0.10791	2.78274e-10	FE IVW	DF + HF	0.67	0.362743	0.0643037	6.89711e-09	FE IVW	HF	0.73	0.658557	0.00356512	2.58781e-52	FE IVW	HF	0.71	intermediate
ieu-a-1087	Chronotype	met-c-934	Serum total triglycerides	met-c-930	Concentration of small VLDL particles	0.334907	0.0755418	2.75744e-07	FE IVW	HF	0.68	0.362743	0.0643037	6.89711e-09	FE IVW	HF	0.73	0.7932	0.00766186	4.45627e-63	FE IVW	HF	0.75	intermediate
ieu-a-1087	Chronotype	met-c-934	Serum total triglycerides	met-c-916	Mono-unsaturated fatty acids	0.447956	0.102251	1.8166e-06	FE IVW	HF	0.65	0.362743	0.0643037	6.89711e-09	FE IVW	HF	0.73	0.375711	0.00457051	9.33804e-10	FE IVW	DF	0	intermediate
ieu-a-1087	Chronotype	met-c-934	Serum total triglycerides	met-c-890	Concentration of large VLDL particles	0.341667	0.0777849	1.20725e-06	FE IVW	HF	0.72	0.362743	0.0643037	6.89711e-09	FE IVW	HF	0.73	0.0557567	0.00644822	2.76096e-115	FE IVW	HF	0.77	intermediate
ieu-a-1087	Chronotype	met-c-934	Serum total triglycerides	met-c-857	Omega-. omega-9 and saturated fatty acids	0.580704	0.0972531	3.57183e-10	FE IVW	HF	0.69	0.362743	0.0643037	6.89711e-09	FE IVW	HF	0.73	0.371176	0.0061713	3.11751e-10	FE IVW	DF	0	intermediate
ieu-a-1087	Chronotype	met-c-934	Serum total triglycerides	met-c-855	Omega-3 fatty acids	0.628098	0.0852501	7.35872e-14	FE IVW	HF	0.68	0.362743	0.0643037	6.89711e-09	FE IVW	HF	0.73	0.214798	0.0010569	5.87505e-06	FE IVW	DF	0	intermediate
ebi-a-GCST003837	Chronotype	met-c-934	Serum total triglycerides	ukb-d-1418_1	Milk type used: Full cream	-0.476794	0.213345	6.94241e-32	FE IVW	DF	0	0.362743	0.0643037	6.89711e-09	FE IVW	HF	0.73	-0.365339	0.0935877	2.28596e-06	FE IVW	DF	0	confounder
ebi-a-GCST003837	Chronotype	met-c-934	Serum total triglycerides	ukb-b-6811	Time spent outdoors in winter	0.857957	0.0130458	0	FE IVW	DF	0	0.362743	0.0643037	6.89711e-09	FE IVW	HF	0.73	-0.673604	0.00588271	2.70205e-79	FE IVW	DF	0	confounder
ebi-a-GCST003837	Chronotype	met-c-934	Serum total triglycerides	ukb-a-313	Light smokers at least 100 smokes in lifetime	0.149649	0.032767	9.46075e-07	FE IVW	DF	0	0.362743	0.0643037	6.89711e-09	FE IVW	HF	0.73	-0.465184	0.0104999	5.55805e-06	FE IVW	DF	0	confounder
ebi-a-GCST003837	Chronotype	met-c-934	Serum total triglycerides	ukb-a-243	Frequency of unenthusiasm / disinterest in last 2 weeks	0.466008	0.0734651	2.49675e-11	FE IVW	DF	0	0.362743	0.0643037	6.89711e-09	FE IVW	HF	0.73	-0.665041	0.00320149	7.97845e-54	FE IVW	DF	0	confounder
ebi-a-GCST003837	Chronotype	met-c-934	Serum total triglycerides	ubm-a-1620	NET100 0464	0.0569599	0.00838945	1.25498e-12	FE IVW	DF	0	0.362743	0.0643037	6.89711e-09	FE IVW	HF	0.73	-0.0795052	0.00233392	1.47936e-11	FE IVW	DF	0	confounder
ebi-a-GCST003837	Chronotype	met-c-934	Serum total triglycerides	prot-a-983	ERO1-like protein beta	-0.0213182	0.00314211	1.63434e-12	FE IVW	DF	0	0.362743	0.0643037	6.89711e-09	FE IVW	HF	0.73	0.0282439	0.000227006	5.36543e-09	FE IVW	DF	0	confounder
ebi-a-GCST003837	Chronotype	met-c-934	Serum total triglycerides	prot-a-804	Beta-defensin 1	-0.0104155	0.00129523	8.84225e-17	FE IVW	DF	0	0.362743	0.0643037	6.89711e-09	FE IVW	HF	0.73	0.00478166	8.08654e-05	1.72879e-13	FE IVW	DF	0	confounder
ebi-a-GCST003837	Chronotype	met-c-934	Serum total triglycerides	prot-a-467	T-cell surface glycoprotein CD8 beta chain	-0.0439498	0.00449747	4.82967e-23	FE IVW	DF	0	0.362743	0.0643037	6.89711e-09	FE IVW	HF	0.73	0.0409087	0.000868599	9.10043e-27	FE IVW	DF	0	confounder
ebi-a-GCST003837	Chronotype	met-c-934	Serum total triglycerides	prot-a-2760	Sodium-coupled monocarboxylate transporter 1	-0.0272016	0.00556728	2.91798e-08	FE IVW	DF	0	0.362743	0.0643037	6.89711e-09	FE IVW	HF	0.73	-0.23526	0.000877317	6.49818e-10	FE IVW	DF	0	confounder
ebi-a-GCST003837	Chronotype	met-c-934	Serum total triglycerides	prot-a-412	Cerebral cavernous malformations 2 protein	-0.0375486	0.00392383	7.55634e-23	FE IVW	DF	0	0.362743	0.0643037	6.89711e-09	FE IVW	HF	0.73	0.0364771	0.000508443	5.42844e-12	FE IVW	DF	0	confounder
ebi-a-GCST003837	Chronotype	met-c-934	Serum total triglycerides	prot-a-2324	DNA-directed RNA polymerases I and III subunit RPAC1	-0.036571	0.0088799	8.15082e-06	FE IVW	DF	0	0.362743	0.0643037	6.89711e-09	FE IVW	HF	0.73	0.0348431	0.000497046	3.35114e-16	FE IVW	DF	0	confounder
ebi-a-GCST003837	Chronotype	met-c-934	Serum total triglycerides	prot-a-2018	Kinetochore protein NDC80 homolog	-0.0336651	0.00406517	2.17913e-17	FE IVW	DF	0	0.362743	0.0643037	6.89711e-09	FE IVW	HF	0.73	0.0426415	0.000381957	8.94761e-37	FE IVW	DF	0	confounder
ebi-a-GCST003837	Chronotype	met-c-934	Serum total triglycerides	prot-a-1402	Intercellular adhesion molecule 5	0.00381333	0.000729875	7.4501e-08	FE IVW	DF	0	0.362743	0.0643037	6.89711e-09	FE IVW	HF	0.73	-0.0235871	0.000585802	4.14126e-06	FE IVW	DF	0	confounder
ebi-a-GCST003837	Chronotype	met-c-934	Serum total triglycerides	prot-a-1126	Receptor-type tyrosine-protein kinase FLT3	-0.0308118	0.00752403	2.19412e-06	FE IVW	DF	0	0.362743	0.0643037	6.89711e-09	FE IVW	HF	0.73	0.0348126	0.000739275	2.78474e-21	FE IVW	DF	0	confounder
ebi-a-GCST003837	Chronotype	met-c-934	Serum total triglycerides	ebi-a-GCST005065	Cholesterol, total	0.0313299	0.00256682	8.96403e-35	FE IVW	DF	0	0.362743	0.0643037	6.89711e-09	FE IVW	HF	0.73	0.225621	0.00493223	3.80119e-08	FE IVW	DF	0	confounder
ebi-a-GCST003837	Chronotype	met-c-934	Serum total triglycerides	ukb-b-1668	Diagnoses - main ICD10: I25.1 Atherosclerotic heart disease	0.463084	0.103167	1.66672e-07	FE IVW	DF + HF	0.74	0.362743	0.0643037	6.89711e-09	FE IVW	HF	0.73	0.00715842	7.78573e-05	5.08514e-17	FE IVW	HF	0.85	reverse_intermediate
ebi-a-GCST003837	Chronotype	met-c-934	Serum total triglycerides	ukb-a-132	Treatment/medication code: aspirin	0.619566	0.139241	6.03319e-07	FE IVW	DF	0.67	0.362743	0.0643037	6.89711e-09	FE IVW	HF	0.73	0.0188309	4.11311e-05	9.38218e-11	FE IVW	HF	0.79	reverse_intermediate
ebi-a-GCST003837	Chronotype	met-c-934	Serum total triglycerides	ebi-a-GCST005068	LDL cholesterol	0.0291401	0.00688339	3.01927e-06	FE IVW	DF	0	0.362743	0.0643037	6.89711e-09	FE IVW	HF	0.73	0.362522	0.00461206	8.31381e-06	FE IVW	HF	0.69	reverse_intermediate
ebi-a-GCST003837	Chronotype	met-c-934	Serum total triglycerides	ebi-a-GCST005065	Cholesterol, total	0.0313299	0.00256682	8.96403e-35	FE IVW	DF	0	0.362743	0.0643037	6.89711e-09	FE IVW	HF	0.73	0.449163	0.0039881	8.96035e-09	FE IVW	HF	0.67	reverse_intermediate
ebi-a-GCST003837	Chronotype	met-c-934	Serum total triglycerides	ukb-b-11209	Diagnoses - secondary ICD10: R79.8 Other specified abnormal findings of blood chemistry	0.0031014	0.00074452	1.04808e-06	FE IVW	DF	0	0.362743	0.0643037	6.89711e-09	FE IVW	HF	0.73	0.00132852	3.96272e-05	1.64596e-06	FE IVW	DF	0	collider
ebi-a-GCST003837	Chronotype	met-c-934	Serum total triglycerides	ukb-b-10586	Treatment/medication code: calcichew 1.25g chewable tablet	-0.002292	0.000485664	3.66423e-07	FE IVW	DF	0	0.362743	0.0643037	6.89711e-09	FE IVW	HF	0.73	-0.000627354	4.69434e-06	3.1605e-46	FE IVW	DF	0	collider
ebi-a-GCST003837	Chronotype	met-c-934	Serum total triglycerides	met-c-931	Phospholipids in small VLDL	0.232286	0.0581564	4.92331e-06	FE IVW	HF	0.67	0.362743	0.0643037	6.89711e-09	FE IVW	HF	0.73	0.900989	0.00647031	5.12872e-136	FE IVW	DF + HF	0.62	collider
ebi-a-GCST003837	Chronotype	met-c-934	Serum total triglycerides	met-c-890	Concentration of large VLDL particles	0.341667	0.0777849	1.20725e-06	FE IVW	HF	0.72	0.362743	0.0643037	6.89711e-09	FE IVW	HF	0.73	0.799209	0.00695172	6.48284e-66	FE IVW	DF	0.77	collider
ebi-a-GCST003837	Chronotype	met-c-934	Serum total triglycerides	met-c-855	Omega-3 fatty acids	0.628098	0.0852501	7.35872e-14	FE IVW	HF	0.68	0.362743	0.0643037	6.89711e-09	FE IVW	HF	0.73	0.488302	0.000858241	4.06003e-34	FE IVW	HF	0.7	collider
ebi-a-GCST003837	Chronotype	met-c-934	Serum total triglycerides	met-a-730	X-14632	0.092073	0.0143633	4.52224e-11	FE IVW	DF	0	0.362743	0.0643037	6.89711e-09	FE IVW	HF	0.73	-0.0672367	0.00201462	1.90466e-09	FE IVW	DF	0	collider
ebi-a-GCST003837	Chronotype	met-c-934	Serum total triglycerides	met-a-433	Levulinate (4-oxovalerate)	-0.0695406	0.000425057	0	FE IVW	DF	0	0.362743	0.0643037	6.89711e-09	FE IVW	HF	0.73	0.0354521	0.000790564	5.07569e-06	FE IVW	DF	0	collider
ebi-a-GCST003837	Chronotype	met-c-934	Serum total triglycerides	ieu-a-302	Triglycerides	-0.163967	0.0276901	1.90618e-10	FE IVW	DF	0	0.362743	0.0643037	6.89711e-09	FE IVW	HF	0.73	0.777473	0.000746121	5.5002e-54	FE IVW	DF	0	collider
ebi-a-GCST003837	Chronotype	met-c-934	Serum total triglycerides	ebi-a-GCST005047	Type 2 diabetes	0.470876	0.0600415	4.16358e-16	FE IVW	DF	0	0.362743	0.0643037	6.89711e-09	FE IVW	HF	0.73	-0.330164	0.00451319	3.58185e-06	FE IVW	DF	0	collider
ebi-a-GCST003837	Chronotype	met-c-934	Serum total triglycerides	ebi-a-GCST002216	Triglycerides	-0.163967	0.0276901	1.90618e-10	FE IVW	DF	0	0.362743	0.0643037	6.89711e-09	FE IVW	HF	0.73	0.724631	0.00156629	4.45557e-46	FE IVW	DF	0	collider
ebi-a-GCST003837	Chronotype	met-c-936	Total fatty acids	met-c-930	Concentration of small VLDL particles	0.334907	0.0755418	2.75744e-07	FE IVW	HF	0.68	0.621855	0.10791	2.78274e-10	FE IVW	DF + HF	0.67	0.748254	0.009757	1.10937e-80	FE IVW	DF + HF	0.69	intermediate
ebi-a-GCST003837	Chronotype	met-c-936	Total fatty acids	met-c-912	Total lipids in medium VLDL	0.375397	0.0908764	6.14172e-06	FE IVW	DF	0.71	0.621855	0.10791	2.78274e-10	FE IVW	DF + HF	0.67	0.725267	0.00523265	1.83668e-40	FE IVW	HF	0.7	intermediate
ebi-a-GCST003837	Chronotype	met-c-936	Total fatty acids	met-c-855	Omega-3 fatty acids	0.628098	0.0852501	7.35872e-14	FE IVW	HF	0.68	0.621855	0.10791	2.78274e-10	FE IVW	DF + HF	0.67	0.335278	0.00886147	1.2233e-07	FE IVW	DF	0	intermediate
ebi-a-GCST003837	Chronotype	met-c-936	Total fatty acids	ieu-a-302	Triglycerides	-0.163967	0.0276901	1.90618e-10	FE IVW	DF	0	0.621855	0.10791	2.78274e-10	FE IVW	DF + HF	0.67	0.638976	0.0036639	4.46883e-81	FE IVW	DF + HF	0.86	intermediate
ebi-a-GCST003837	Chronotype	met-c-936	Total fatty acids	ebi-a-GCST002216	Triglycerides	-0.163967	0.0276901	1.90618e-10	FE IVW	DF	0	0.621855	0.10791	2.78274e-10	FE IVW	DF + HF	0.67	0.675291	0.000134641	5.83204e-64	FE IVW	DF + HF	0.89	intermediate
ieu-a-1087	Chronotype	met-c-936	Total fatty acids	met-c-930	Concentration of small VLDL particles	0.334907	0.0755418	2.75744e-07	FE IVW	HF	0.68	0.621855	0.10791	2.78274e-10	FE IVW	DF + HF	0.67	0.748254	0.009757	1.10937e-80	FE IVW	DF + HF	0.69	intermediate
ieu-a-1087	Chronotype	met-c-936	Total fatty acids	met-c-912	Total lipids in medium VLDL	0.375397	0.0908764	6.14172e-06	FE IVW	DF	0.71	0.621855	0.10791	2.78274e-10	FE IVW	DF + HF	0.67	0.725267	0.00523265	1.83668e-40	FE IVW	HF	0.7	intermediate
ieu-a-1087	Chronotype	met-c-936	Total fatty acids	met-c-855	Omega-3 fatty acids	0.628098	0.0852501	7.35872e-14	FE IVW	HF	0.68	0.621855	0.10791	2.78274e-10	FE IVW	DF + HF	0.67	0.335278	0.00886147	1.2233e-07	FE IVW	DF	0	intermediate
ieu-a-1087	Chronotype	met-c-936	Total fatty acids	ieu-a-302	Triglycerides	-0.163967	0.0276901	1.90618e-10	FE IVW	DF	0	0.621855	0.10791	2.78274e-10	FE IVW	DF + HF	0.67	0.638976	0.0036639	4.46883e-81	FE IVW	DF + HF	0.86	intermediate
ieu-a-1087	Chronotype	met-c-936	Total fatty acids	ebi-a-GCST002216	Triglycerides	-0.163967	0.0276901	1.90618e-10	FE IVW	DF	0	0.621855	0.10791	2.78274e-10	FE IVW	DF + HF	0.67	0.675291	0.000134641	5.83204e-64	FE IVW	DF + HF	0.89	intermediate
ebi-a-GCST003837	Chronotype	met-c-936	Total fatty acids	ukb-b-6811	Time spent outdoors in winter	0.857957	0.0130458	0	FE IVW	DF	0	0.621855	0.10791	2.78274e-10	FE IVW	DF + HF	0.67	-0.580821	0.0308712	7.52399e-08	FE IVW	DF	0	confounder
ebi-a-GCST003837	Chronotype	met-c-936	Total fatty acids	prot-a-2760	Sodium-coupled monocarboxylate transporter 1	-0.0272016	0.00556728	2.91798e-08	FE IVW	DF	0	0.621855	0.10791	2.78274e-10	FE IVW	DF + HF	0.67	-0.188507	0.0061323	3.84665e-06	FE IVW	DF	0	confounder
ebi-a-GCST003837	Chronotype	met-c-936	Total fatty acids	prot-a-2018	Kinetochore protein NDC80 homolog	-0.0336651	0.00406517	2.17913e-17	FE IVW	DF	0	0.621855	0.10791	2.78274e-10	FE IVW	DF + HF	0.67	0.0402356	0.000296874	4.75781e-212	FE IVW	DF	0	confounder
ebi-a-GCST003837	Chronotype	met-c-936	Total fatty acids	prot-a-1126	Receptor-type tyrosine-protein kinase FLT3	-0.0308118	0.00752403	2.19412e-06	FE IVW	DF	0	0.621855	0.10791	2.78274e-10	FE IVW	DF + HF	0.67	0.0384778	0.000821712	6.82732e-08	FE IVW	DF	0	confounder
ebi-a-GCST003837	Chronotype	met-c-936	Total fatty acids	ieu-a-1049	Iron	0.0149559	0.00305914	1.39341e-08	FE IVW	DF	0	0.621855	0.10791	2.78274e-10	FE IVW	DF + HF	0.67	0.0854872	0.00239101	2.31927e-13	FE IVW	DF	0	confounder
ebi-a-GCST003837	Chronotype	met-c-936	Total fatty acids	ebi-a-GCST005068	LDL cholesterol	0.0291401	0.00688339	3.01927e-06	FE IVW	DF	0	0.621855	0.10791	2.78274e-10	FE IVW	DF + HF	0.67	0.300606	0.0094907	2.47664e-10	FE IVW	HF	0.62	confounder
ebi-a-GCST003837	Chronotype	met-c-936	Total fatty acids	ebi-a-GCST005065	Cholesterol, total	0.0313299	0.00256682	8.96403e-35	FE IVW	DF	0	0.621855	0.10791	2.78274e-10	FE IVW	DF + HF	0.67	0.520183	0.00896255	4.66507e-12	FE IVW	DF	0	confounder
ebi-a-GCST003837	Chronotype	met-c-936	Total fatty acids	ukb-b-1668	Diagnoses - main ICD10: I25.1 Atherosclerotic heart disease	0.463084	0.103167	1.66672e-07	FE IVW	DF + HF	0.74	0.621855	0.10791	2.78274e-10	FE IVW	DF + HF	0.67	0.00852017	1.51748e-05	4.35333e-26	FE IVW	DF + HF	0.76	reverse_intermediate
ebi-a-GCST003837	Chronotype	met-c-936	Total fatty acids	met-c-882	Free cholesterol in large LDL	0.0360723	0.00854054	4.03652e-06	FE IVW	HF	0.77	0.621855	0.10791	2.78274e-10	FE IVW	DF + HF	0.67	0.462931	0.00316016	9.7228e-90	FE IVW	DF + HF	0.7	reverse_intermediate
ebi-a-GCST003837	Chronotype	met-c-936	Total fatty acids	met-c-870	Concentration of IDL particles	0.0293321	0.00734575	5.22548e-06	FE IVW	HF	0.85	0.621855	0.10791	2.78274e-10	FE IVW	DF + HF	0.67	0.958017	0.00482562	2.64838e-69	FE IVW	Tophits	0.66	reverse_intermediate
ebi-a-GCST003837	Chronotype	met-c-936	Total fatty acids	ebi-a-GCST005065	Cholesterol, total	0.0313299	0.00256682	8.96403e-35	FE IVW	DF	0	0.621855	0.10791	2.78274e-10	FE IVW	DF + HF	0.67	0.486731	0.00670529	9.8132e-09	FE IVW	HF	0.64	reverse_intermediate
ebi-a-GCST003837	Chronotype	met-c-936	Total fatty acids	met-c-956	Triglycerides in very small VLDL	0.275644	0.0620107	7.8477e-07	FE IVW	HF	0.67	0.621855	0.10791	2.78274e-10	FE IVW	DF + HF	0.67	0.856365	0.00636122	2.40094e-39	FE IVW	HF	0.64	collider
ebi-a-GCST003837	Chronotype	met-c-936	Total fatty acids	met-c-934	Serum total triglycerides	0.362743	0.0643037	6.89711e-09	FE IVW	HF	0.73	0.621855	0.10791	2.78274e-10	FE IVW	DF + HF	0.67	0.658557	0.00356512	2.58781e-52	FE IVW	HF	0.71	collider
ebi-a-GCST003837	Chronotype	met-c-936	Total fatty acids	met-c-855	Omega-3 fatty acids	0.628098	0.0852501	7.35872e-14	FE IVW	HF	0.68	0.621855	0.10791	2.78274e-10	FE IVW	DF + HF	0.67	0.632161	0.000562463	2.26955e-37	FE IVW	Tophits	0.74	collider
ebi-a-GCST003837	Chronotype	met-c-936	Total fatty acids	met-a-743	Tryptophan betaine	0.470822	0.0237419	6.11867e-88	FE IVW	DF	0	0.621855	0.10791	2.78274e-10	FE IVW	DF + HF	0.67	0.117112	0.00865475	3.69852e-06	FE IVW	DF	0	collider
ebi-a-GCST003837	Chronotype	met-c-936	Total fatty acids	met-a-730	X-14632	0.092073	0.0143633	4.52224e-11	FE IVW	DF	0	0.621855	0.10791	2.78274e-10	FE IVW	DF + HF	0.67	-0.0578212	0.00169288	6.14537e-08	FE IVW	DF	0	collider
ebi-a-GCST003837	Chronotype	met-c-936	Total fatty acids	met-a-630	X-12524	-0.0657029	0.0109883	2.40641e-10	FE IVW	DF	0	0.621855	0.10791	2.78274e-10	FE IVW	DF + HF	0.67	0.0342704	0.000598576	2.83401e-11	FE IVW	DF	0	collider
ebi-a-GCST003837	Chronotype	met-c-936	Total fatty acids	ieu-a-302	Triglycerides	-0.163967	0.0276901	1.90618e-10	FE IVW	DF	0	0.621855	0.10791	2.78274e-10	FE IVW	DF + HF	0.67	0.6622	0.00125576	4.93133e-39	FE IVW	DF	0	collider
ebi-a-GCST003837	Chronotype	met-c-936	Total fatty acids	ebi-a-GCST005185	Fasting blood insulin	0.116971	0.0257968	7.78992e-07	FE IVW	DF	0	0.621855	0.10791	2.78274e-10	FE IVW	DF + HF	0.67	-0.0744977	0.00726784	6.01486e-06	FE IVW	DF	0	collider
ebi-a-GCST003837	Chronotype	met-c-936	Total fatty acids	ebi-a-GCST002216	Triglycerides	-0.163967	0.0276901	1.90618e-10	FE IVW	DF	0	0.621855	0.10791	2.78274e-10	FE IVW	DF + HF	0.67	0.6622	0.00125576	4.93133e-39	FE IVW	DF	0	collider
ebi-a-GCST003837	Chronotype	ukb-b-14315	Treatment/medication code: nicorandil	ubm-a-458	IDP dMRI TBSS L3 Anterior corona radiata R	0.317273	0.0527558	8.10119e-10	FE IVW	DF + HF	0.64	-0.00748711	0.000983052	6.12618e-15	FE IVW	DF	0	-0.00131568	2.6243e-05	5.10807e-06	FE IVW	DF	0	intermediate
ebi-a-GCST003837	Chronotype	ukb-b-14315	Treatment/medication code: nicorandil	met-c-855	Omega-3 fatty acids	0.628098	0.0852501	7.35872e-14	FE IVW	HF	0.68	-0.00748711	0.000983052	6.12618e-15	FE IVW	DF	0	0.000793871	6.43245e-06	5.53399e-66	FE IVW	DF	0	intermediate
ieu-a-1087	Chronotype	ukb-b-14315	Treatment/medication code: nicorandil	ubm-a-458	IDP dMRI TBSS L3 Anterior corona radiata R	0.317273	0.0527558	8.10119e-10	FE IVW	DF + HF	0.64	-0.00748711	0.000983052	6.12618e-15	FE IVW	DF	0	-0.00131568	2.6243e-05	5.10807e-06	FE IVW	DF	0	intermediate
ieu-a-1087	Chronotype	ukb-b-14315	Treatment/medication code: nicorandil	met-c-855	Omega-3 fatty acids	0.628098	0.0852501	7.35872e-14	FE IVW	HF	0.68	-0.00748711	0.000983052	6.12618e-15	FE IVW	DF	0	0.000793871	6.43245e-06	5.53399e-66	FE IVW	DF	0	intermediate
ebi-a-GCST003837	Chronotype	ukb-b-14315	Treatment/medication code: nicorandil	ukb-d-1418_1	Milk type used: Full cream	-0.476794	0.213345	6.94241e-32	FE IVW	DF	0	-0.00748711	0.000983052	6.12618e-15	FE IVW	DF	0	-0.0137126	0.000607807	4.79298e-18	FE IVW	DF	0	confounder
ebi-a-GCST003837	Chronotype	ukb-b-14315	Treatment/medication code: nicorandil	ubm-a-481	IDP dMRI TBSS L3 Uncinate fasciculus L	-0.0574732	0.00661387	6.3061e-19	FE IVW	DF	0	-0.00748711	0.000983052	6.12618e-15	FE IVW	DF	0	-0.000933328	4.45689e-06	3.30325e-25	FE IVW	DF	0	confounder
ebi-a-GCST003837	Chronotype	ukb-b-14315	Treatment/medication code: nicorandil	prot-a-3193	Vascular cell adhesion protein 1	0.0234217	0.0021255	8.17199e-30	FE IVW	DF	0	-0.00748711	0.000983052	6.12618e-15	FE IVW	DF	0	0.001021	2.77031e-05	3.28844e-07	FE IVW	DF	0	confounder
ebi-a-GCST003837	Chronotype	ukb-b-14315	Treatment/medication code: nicorandil	met-a-479	Propionylcarnitine	0.0868602	0.0215712	6.5708e-06	FE IVW	DF	0	-0.00748711	0.000983052	6.12618e-15	FE IVW	DF	0	0.00441706	3.95424e-05	3.33646e-10	FE IVW	DF	0	confounder
ukb-a-11	Morning/evening person (chronotype)	ieu-a-808	Bipolar disorder	ieu-a-1132	ER+ Breast cancer (Oncoarray)	0.318729	0.0737325	5.40767e-06	FE IVW	Tophits	0.78	0.171664	0.0249862	4.03727e-13	FE IVW	DF	0	0.422072	0.00809965	6.88947e-06	FE IVW	DF	0	intermediate
ukb-a-11	Morning/evening person (chronotype)	ukb-b-5174	Average weekly beer plus cider intake	ukb-b-4256	Lifetime number of sexual partners	0.0749294	0.0127072	7.10061e-10	FE IVW	Tophits	0.74	0.084397	0.0127507	6.15571e-12	FE IVW	HF	0.71	0.0901595	0.00179695	5.28979e-06	FE IVW	HF	0.76	intermediate
ukb-a-11	Morning/evening person (chronotype)	ukb-b-5174	Average weekly beer plus cider intake	ukb-d-XIII_MUSCULOSKELET	Diseases of the musculoskeletal system and connective tissue	-0.788803	0.184822	9.73222e-06	FE IVW	DF	0	0.084397	0.0127507	6.15571e-12	FE IVW	HF	0.71	-0.634181	0.0339647	2.01967e-07	FE IVW	DF	0	confounder
ukb-a-11	Morning/evening person (chronotype)	ukb-b-5174	Average weekly beer plus cider intake	ukb-d-C3_BRONCHUS_LUNG	Malignant neoplasm of bronchus and lung	-0.902957	0.101424	4.45612e-20	FE IVW	DF	0	0.084397	0.0127507	6.15571e-12	FE IVW	HF	0.71	-0.65777	0.0382811	3.27144e-10	FE IVW	DF	0	confounder
ukb-a-11	Morning/evening person (chronotype)	ukb-b-5174	Average weekly beer plus cider intake	ukb-d-22704_irnt	Home location - north co-ordinate (rounded)	0.184665	0.0222839	1.62127e-17	FE IVW	DF	0	0.084397	0.0127507	6.15571e-12	FE IVW	HF	0.71	0.322606	0.00121753	1.23482e-06	FE IVW	DF	0	confounder
ukb-a-11	Morning/evening person (chronotype)	ukb-b-5174	Average weekly beer plus cider intake	ukb-d-1418_1	Milk type used: Full cream	0.160182	0.040665	0	FE IVW	DF	0	0.084397	0.0127507	6.15571e-12	FE IVW	HF	0.71	0.977434	0.0349051	5.37996e-10	FE IVW	DF	0	confounder
ukb-a-11	Morning/evening person (chronotype)	ukb-b-5174	Average weekly beer plus cider intake	ukb-b-9508	Coffee consumed	0.0796065	0.0110034	6.65359e-14	FE IVW	DF	0	0.084397	0.0127507	6.15571e-12	FE IVW	HF	0.71	-0.371107	0.00816935	2.1268e-09	FE IVW	DF	0	confounder
ukb-a-11	Morning/evening person (chronotype)	ukb-b-5174	Average weekly beer plus cider intake	ukb-b-8988	Diagnoses - main ICD10: K80.1 Calculus of gallbladder with other cholecystitis	-0.701215	0.101482	8.54501e-13	FE IVW	DF	0	0.084397	0.0127507	6.15571e-12	FE IVW	HF	0.71	0.350041	0.00134609	2.84032e-08	FE IVW	DF	0	confounder
ukb-a-11	Morning/evening person (chronotype)	ukb-b-5174	Average weekly beer plus cider intake	ukb-a-239	Loneliness isolation	0.671641	0.0817815	1.63904e-17	FE IVW	DF	0	0.084397	0.0127507	6.15571e-12	FE IVW	HF	0.71	0.540672	0.00226161	6.22845e-10	FE IVW	DF	0	confounder
ukb-a-11	Morning/evening person (chronotype)	ukb-b-5174	Average weekly beer plus cider intake	prot-a-3191	Valine--tRNA ligase	-0.0019988	0.000420574	8.57651e-09	FE IVW	DF	0	0.084397	0.0127507	6.15571e-12	FE IVW	HF	0.71	0.00493842	7.91496e-07	0	FE IVW	DF	0	confounder
ukb-a-11	Morning/evening person (chronotype)	ukb-b-5174	Average weekly beer plus cider intake	prot-a-1606	Anosmin-1	-0.0309201	0.00329519	3.88183e-22	FE IVW	DF	0	0.084397	0.0127507	6.15571e-12	FE IVW	HF	0.71	0.0146585	3.88495e-05	2.82011e-46	FE IVW	DF	0	confounder
ukb-a-11	Morning/evening person (chronotype)	ukb-b-5174	Average weekly beer plus cider intake	prot-a-1586	Inter-alpha-trypsin inhibitor heavy chain H1	0.00507888	0.000857805	2.04208e-10	FE IVW	DF	0	0.084397	0.0127507	6.15571e-12	FE IVW	HF	0.71	0.00413875	6.21082e-05	9.75359e-31	FE IVW	DF	0	confounder
ukb-a-11	Morning/evening person (chronotype)	ukb-b-5174	Average weekly beer plus cider intake	ieu-a-99	Hip circumference	-0.131788	0.0292662	6.98107e-07	FE IVW	DF	0	0.084397	0.0127507	6.15571e-12	FE IVW	HF	0.71	-0.139254	0.00294635	2.89789e-10	FE IVW	DF	0	confounder
ukb-a-11	Morning/evening person (chronotype)	ukb-b-5174	Average weekly beer plus cider intake	ukb-b-15869	Types of physical activity in last 4 weeks: None of the above	0.902764	0.0570641	2.58849e-57	FE IVW	DF	0	0.084397	0.0127507	6.15571e-12	FE IVW	HF	0.71	0.0552171	6.5586e-05	1.17629e-09	FE IVW	Tophits	0.76	reverse_intermediate
ukb-a-11	Morning/evening person (chronotype)	ukb-b-5174	Average weekly beer plus cider intake	prot-a-3137	Ubiquitin-conjugating enzyme E2 G2	-0.019711	0.00350925	9.44573e-09	FE IVW	DF	0	0.084397	0.0127507	6.15571e-12	FE IVW	HF	0.71	-0.593141	0.00283684	4.29575e-31	FE IVW	DF + HF	0.73	reverse_intermediate
ukb-a-11	Morning/evening person (chronotype)	ukb-b-929	Frequency of tiredness / lethargy in last 2 weeks	ukb-b-4256	Lifetime number of sexual partners	0.0749294	0.0127072	7.10061e-10	FE IVW	Tophits	0.74	0.0670919	0.0119551	9.99909e-09	FE IVW	Tophits	0.72	0.124692	0.00980709	6.72961e-12	FE IVW	Tophits	0.71	intermediate
ukb-a-11	Morning/evening person (chronotype)	ukb-b-929	Frequency of tiredness / lethargy in last 2 weeks	ukb-d-680_1	Own or rent accommodation lived in: Own outright (by you or someone in your household)	-0.582346	0.0917277	1.72231e-11	FE IVW	DF	0	0.0670919	0.0119551	9.99909e-09	FE IVW	Tophits	0.72	-0.0558809	0.00682698	1.00388e-57	FE IVW	DF	0	confounder
ukb-a-11	Morning/evening person (chronotype)	ukb-b-929	Frequency of tiredness / lethargy in last 2 weeks	ukb-b-323	Illnesses of father: Alzheimer's disease/dementia	-0.554969	0.0705931	7.9483e-16	FE IVW	DF	0	0.0670919	0.0119551	9.99909e-09	FE IVW	Tophits	0.72	-0.212817	0.00177573	9.50474e-06	FE IVW	DF	0	confounder
ukb-a-11	Morning/evening person (chronotype)	ukb-b-929	Frequency of tiredness / lethargy in last 2 weeks	ukb-a-401	Qualifications: CSEs or equivalent	0.754761	0.105375	9.15446e-14	FE IVW	DF	0	0.0670919	0.0119551	9.99909e-09	FE IVW	Tophits	0.72	0.485859	0.00630703	2.02883e-19	FE IVW	DF	0	confounder
ukb-a-11	Morning/evening person (chronotype)	ukb-b-929	Frequency of tiredness / lethargy in last 2 weeks	ubm-a-248	IDP dMRI TBSS MD Splenium of corpus callosum	0.0131288	0.0031694	4.37625e-06	FE IVW	DF	0	0.0670919	0.0119551	9.99909e-09	FE IVW	Tophits	0.72	0.0171472	0.000252311	3.47061e-08	FE IVW	DF	0	confounder
ukb-a-11	Morning/evening person (chronotype)	ukb-b-929	Frequency of tiredness / lethargy in last 2 weeks	prot-a-972	Endoplasmic reticulum aminopeptidase 2	-0.006049	0.000423921	4.06438e-47	FE IVW	DF	0	0.0670919	0.0119551	9.99909e-09	FE IVW	Tophits	0.72	0.0156055	0.000727879	6.92056e-20	FE IVW	DF	0	confounder
ukb-a-11	Morning/evening person (chronotype)	ukb-b-929	Frequency of tiredness / lethargy in last 2 weeks	prot-a-540	Chitinase-3-like protein 1	-0.00403395	0.000580553	6.92957e-13	FE IVW	DF	0	0.0670919	0.0119551	9.99909e-09	FE IVW	Tophits	0.72	-0.00342645	5.83939e-05	4.48674e-11	FE IVW	DF	0	confounder
ukb-a-11	Morning/evening person (chronotype)	ukb-b-929	Frequency of tiredness / lethargy in last 2 weeks	prot-a-2820	Serine protease inhibitor Kazal-type 6	-0.00338309	0.000548088	7.20155e-11	FE IVW	DF	0	0.0670919	0.0119551	9.99909e-09	FE IVW	Tophits	0.72	0.00459764	3.2425e-05	5.98522e-14	FE IVW	DF	0	confounder
ukb-a-11	Morning/evening person (chronotype)	ukb-b-929	Frequency of tiredness / lethargy in last 2 weeks	met-a-500	3-dehydrocarnitine*	-0.102113	0.0165498	8.26858e-11	FE IVW	DF	0	0.0670919	0.0119551	9.99909e-09	FE IVW	Tophits	0.72	-0.129725	0.00934039	9.80057e-12	FE IVW	DF	0	confounder
ukb-a-11	Morning/evening person (chronotype)	ukb-b-929	Frequency of tiredness / lethargy in last 2 weeks	ukb-d-M13_POLYARTHROPATHIES	#Polyarthropathies	-0.321905	0.0132226	5.50353e-132	FE IVW	DF	0	0.0670919	0.0119551	9.99909e-09	FE IVW	Tophits	0.72	0.0133763	0.00041469	9.55377e-06	FE IVW	Tophits	0.71	reverse_intermediate
ukb-a-11	Morning/evening person (chronotype)	ukb-b-929	Frequency of tiredness / lethargy in last 2 weeks	ukb-b-15869	Types of physical activity in last 4 weeks: None of the above	0.902764	0.0570641	2.58849e-57	FE IVW	DF	0	0.0670919	0.0119551	9.99909e-09	FE IVW	Tophits	0.72	0.0885536	0.000907308	1.2573e-30	FE IVW	Tophits	0.87	reverse_intermediate
ukb-a-11	Morning/evening person (chronotype)	ukb-b-929	Frequency of tiredness / lethargy in last 2 weeks	ukb-b-10903	Non-cancer illness code, self-reported: endometriosis	-0.421381	0.069008	1.99332e-11	FE IVW	DF	0	0.0670919	0.0119551	9.99909e-09	FE IVW	Tophits	0.72	0.012508	0.000993942	9.43807e-06	FE IVW	Tophits	0.81	reverse_intermediate
ukb-a-11	Morning/evening person (chronotype)	ukb-b-929	Frequency of tiredness / lethargy in last 2 weeks	ukb-a-401	Qualifications: CSEs or equivalent	0.754761	0.105375	9.15446e-14	FE IVW	DF	0	0.0670919	0.0119551	9.99909e-09	FE IVW	Tophits	0.72	0.0704325	0.00125697	9.29722e-11	FE IVW	HF	0.78	reverse_intermediate
ukb-a-11	Morning/evening person (chronotype)	ukb-b-929	Frequency of tiredness / lethargy in last 2 weeks	ukb-a-28	Average weekly beer plus cider intake	0.513595	0.0738075	4.37242e-13	FE IVW	HF	0.71	0.0670919	0.0119551	9.99909e-09	FE IVW	Tophits	0.72	0.142387	0.00939133	2.69101e-07	FE IVW	HF	0.79	reverse_intermediate
ukb-a-11	Morning/evening person (chronotype)	ukb-b-929	Frequency of tiredness / lethargy in last 2 weeks	ubm-a-159	IDP T1 FAST ROIs L cerebellum IX	-0.0558601	0.00659406	4.27273e-18	FE IVW	DF	0	0.0670919	0.0119551	9.99909e-09	FE IVW	Tophits	0.72	-0.778267	0.0760427	8.28971e-07	FE IVW	Tophits	0.64	reverse_intermediate
ukb-a-11	Morning/evening person (chronotype)	ukb-b-929	Frequency of tiredness / lethargy in last 2 weeks	ebi-a-GCST005522	Narcolepsy	-0.641464	0.197626	9.05561e-18	FE IVW	DF	0	0.0670919	0.0119551	9.99909e-09	FE IVW	Tophits	0.72	0.547175	0.0071367	0	FE IVW	DF	0	collider
ukb-a-11	Morning/evening person (chronotype)	ukb-d-20535	Waking too early	ukb-b-9592	Operative procedures - main OPCS: K63.3 Angiocardiography of left side of heart NEC	-0.759826	0.0337829	3.34569e-114	FE IVW	DF	0	-0.133371	0.0196971	2.78207e-12	FE IVW	Tophits	0.65	-0.0342838	0.000334126	9.45829e-07	FE IVW	DF	0	confounder
ukb-a-11	Morning/evening person (chronotype)	ukb-d-20535	Waking too early	ukb-b-6266	Operation code: cataract extraction/lens implant	0.774774	0.141215	9.98494e-10	FE IVW	DF	0	-0.133371	0.0196971	2.78207e-12	FE IVW	Tophits	0.65	-0.172048	0.00595083	3.62066e-12	FE IVW	DF	0	confounder
ukb-a-11	Morning/evening person (chronotype)	ukb-d-20535	Waking too early	ukb-b-323	Illnesses of father: Alzheimer's disease/dementia	-0.554969	0.0705931	7.9483e-16	FE IVW	DF	0	-0.133371	0.0196971	2.78207e-12	FE IVW	Tophits	0.65	0.18606	0.00838365	5.5689e-12	FE IVW	DF	0	confounder
ukb-a-11	Morning/evening person (chronotype)	ukb-d-20535	Waking too early	ukb-b-2205	Diagnoses - secondary ICD10: Z82.4 Family history of ischaemic heart disease and other diseases of the circulatory system	-0.524105	0.0339144	1.1957e-55	FE IVW	DF	0	-0.133371	0.0196971	2.78207e-12	FE IVW	Tophits	0.65	-0.0263429	0.000323735	2.68957e-16	FE IVW	DF	0	confounder
ukb-a-11	Morning/evening person (chronotype)	ukb-d-20535	Waking too early	ukb-b-18189	Reason for glasses/contact lenses: For long-sightedness, i.e. for distance and near, but particularly for near tasks like reading (called 'hypermetropia')	-0.544713	0.0394609	4.15876e-44	FE IVW	DF	0	-0.133371	0.0196971	2.78207e-12	FE IVW	Tophits	0.65	-0.357719	0.00528317	7.97986e-16	FE IVW	DF	0	confounder
ukb-a-11	Morning/evening person (chronotype)	ukb-d-20535	Waking too early	ukb-a-530	Diagnoses - main ICD10: H26 Other cataract	0.812075	0.0393005	4.26813e-96	FE IVW	DF	0	-0.133371	0.0196971	2.78207e-12	FE IVW	Tophits	0.65	-0.147362	0.000331611	2.75579e-71	FE IVW	DF	0	confounder
ukb-a-11	Morning/evening person (chronotype)	ukb-d-20535	Waking too early	ukb-a-511	Number of days/week of vigorous physical activity 10+ minutes	-0.257716	0.0464783	9.41685e-09	FE IVW	DF	0	-0.133371	0.0196971	2.78207e-12	FE IVW	Tophits	0.65	0.121561	0.00874039	3.40732e-06	FE IVW	DF	0	confounder
ukb-a-11	Morning/evening person (chronotype)	ukb-d-20535	Waking too early	ukb-a-401	Qualifications: CSEs or equivalent	0.754761	0.105375	9.15446e-14	FE IVW	DF	0	-0.133371	0.0196971	2.78207e-12	FE IVW	Tophits	0.65	0.290674	0.00201503	9.27317e-21	FE IVW	DF	0	confounder
ukb-a-11	Morning/evening person (chronotype)	ukb-d-20535	Waking too early	ukb-a-343	Time from waking to first cigarette	-0.0450738	0.00898971	3.32756e-08	FE IVW	DF	0	-0.133371	0.0196971	2.78207e-12	FE IVW	Tophits	0.65	0.0471492	0.00100456	8.31346e-06	FE IVW	DF	0	confounder
ukb-a-11	Morning/evening person (chronotype)	ukb-d-20535	Waking too early	ubm-a-248	IDP dMRI TBSS MD Splenium of corpus callosum	0.0131288	0.0031694	4.37625e-06	FE IVW	DF	0	-0.133371	0.0196971	2.78207e-12	FE IVW	Tophits	0.65	-0.0424392	0.000740232	7.02997e-31	FE IVW	DF	0	confounder
ukb-a-11	Morning/evening person (chronotype)	ukb-d-20535	Waking too early	prot-a-1442	Immunoglobulin superfamily DCC subclass member 4	0.0053521	0.000426593	1.72377e-37	FE IVW	DF	0	-0.133371	0.0196971	2.78207e-12	FE IVW	Tophits	0.65	0.0149435	9.7593e-05	4.05396e-07	FE IVW	DF	0	confounder
